# Supplementary material for: Ecomorphospace occupation of large herbivorous dinosaurs from Late Jurassic through to Late Cretaceous time in North America
Source: PeerJ. 2022 Apr 11;10:e13174. doi: 10.7717/peerj.13174 (PMC9009330; doi:10.7717/peerj.13174)
Supplement: Supplemental Information 2 [file peerj-10-13174-s002.zip]

Archive with 3 entries (3 files):
- Supplementary Code 1_PCA_and_NPMANOVA.R
- Supplementary Code 2_body size distribution.R
- Supplementary Tables 1-5_ecomorph occ Late J-K NA.xlsx
