# Supplementary material for: Ecomorphospace occupation of large herbivorous dinosaurs from Late Jurassic through to Late Cretaceous time in North America
Source: PeerJ. 2022 Apr 11;10:e13174. doi: 10.7717/peerj.13174 (PMC9009330; doi:10.7717/peerj.13174)
Supplement: Supplemental Information 3 [file peerj-10-13174-s003.xlsx]

## Sheet: STable6
Supplementary Table 6: Results of NPMANOVA of North American stegosaurs vs ankylosaurs across time showing degrees of freedom, test-statistic and p-value for each iteration.
test	rowID	df	SS	R2	F	pr(>F)
test 1	model	1	10.653	0.242	3.195	0.001
test 1	residual	10	33.347	0.758
test 1	total	11	44	1
-	-	-	-	-	-	-
test 2	model	1	10.807	0.246	3.256	0.004
test 2	residual	10	33.193	0.754
test 2	total	11	44	1
-	-	-	-	-	-	-
test 3	model	1	10.549	0.24	3.154	0.003
test 3	residual	10	33.451	0.76
test 3	total	11	44	1
-	-	-	-	-	-	-
test 4	model	1	10.913	0.248	3.298	0.003
test 4	residual	10	33.087	0.752
test 4	total	11	44	1
-	-	-	-	-	-	-
test 5	model	1	9.761	0.222	2.851	0.002
test 5	residual	10	34.239	0.778
test 5	total	11	44	1
-	-	-	-	-	-	-
test 6	model	1	9.605	0.218	2.793	0.002
test 6	residual	10	34.395	0.782
test 6	total	11	44	1
-	-	-	-	-	-	-
test 7	model	1	10.896	0.248	3.292	0.002
test 7	residual	10	33.104	0.752
test 7	total	11	44	1
-	-	-	-	-	-	-
test 8	model	1	9.998	0.227	2.94	0.007
test 8	residual	10	34.002	0.773
test 8	total	11	44	1
-	-	-	-	-	-	-
test 9	model	1	9.956	0.226	2.924	0.003
test 9	residual	10	34.044	0.774
test 9	total	11	44	1
-	-	-	-	-	-	-
test 10	model	1	9.753	0.222	2.848	0.003
test 10	residual	10	34.247	0.778
test 10	total	11	44	1
-	-	-	-	-	-	-
test 11	model	1	10.821	0.246	3.261	0.003
test 11	residual	10	33.179	0.754
test 11	total	11	44	1
-	-	-	-	-	-	-
test 12	model	1	10.784	0.245	3.246	0.002
test 12	residual	10	33.216	0.755
test 12	total	11	44	1
-	-	-	-	-	-	-
test 13	model	1	10.087	0.229	2.974	0.002
test 13	residual	10	33.913	0.771
test 13	total	11	44	1
-	-	-	-	-	-	-
test 14	model	1	10.74	0.244	3.229	0.005
test 14	residual	10	33.26	0.756
test 14	total	11	44	1
-	-	-	-	-	-	-
test 15	model	1	10.713	0.243	3.219	0.004
test 15	residual	10	33.287	0.757
test 15	total	11	44	1
-	-	-	-	-	-	-
test 16	model	1	10.756	0.244	3.236	0.002
test 16	residual	10	33.244	0.756
test 16	total	11	44	1
-	-	-	-	-	-	-
test 17	model	1	10.493	0.238	3.132	0.002
test 17	residual	10	33.507	0.762
test 17	total	11	44	1
-	-	-	-	-	-	-
test 18	model	1	10.592	0.241	3.171	0.005
test 18	residual	10	33.408	0.759
test 18	total	11	44	1
-	-	-	-	-	-	-
test 19	model	1	10.033	0.228	2.954	0.004
test 19	residual	10	33.967	0.772
test 19	total	11	44	1
-	-	-	-	-	-	-
test 20	model	1	10.801	0.245	3.253	0.004
test 20	residual	10	33.199	0.755
test 20	total	11	44	1
-	-	-	-	-	-	-
test 21	model	1	10.704	0.243	3.215	0.005
test 21	residual	10	33.296	0.757
test 21	total	11	44	1
-	-	-	-	-	-	-
test 22	model	1	10.503	0.239	3.136	0.003
test 22	residual	10	33.497	0.761
test 22	total	11	44	1
-	-	-	-	-	-	-
test 23	model	1	10.839	0.246	3.268	0.001
test 23	residual	10	33.161	0.754
test 23	total	11	44	1
-	-	-	-	-	-	-
test 24	model	1	9.683	0.22	2.822	0.003
test 24	residual	10	34.317	0.78
test 24	total	11	44	1
-	-	-	-	-	-	-
test 25	model	1	10.869	0.247	3.281	0.006
test 25	residual	10	33.131	0.753
test 25	total	11	44	1
-	-	-	-	-	-	-
test 26	model	1	10.342	0.235	3.073	0.002
test 26	residual	10	33.658	0.765
test 26	total	11	44	1
-	-	-	-	-	-	-
test 27	model	1	9.72	0.221	2.836	0.002
test 27	residual	10	34.28	0.779
test 27	total	11	44	1
-	-	-	-	-	-	-
test 28	model	1	10.416	0.237	3.101	0.003
test 28	residual	10	33.584	0.763
test 28	total	11	44	1
-	-	-	-	-	-	-
test 29	model	1	10.491	0.238	3.131	0.004
test 29	residual	10	33.509	0.762
test 29	total	11	44	1
-	-	-	-	-	-	-
test 30	model	1	10.668	0.242	3.201	0.002
test 30	residual	10	33.332	0.758
test 30	total	11	44	1
-	-	-	-	-	-	-
test 31	model	1	10.794	0.245	3.251	0.001
test 31	residual	10	33.206	0.755
test 31	total	11	44	1
-	-	-	-	-	-	-
test 32	model	1	10.491	0.238	3.131	0.004
test 32	residual	10	33.509	0.762
test 32	total	11	44	1
-	-	-	-	-	-	-
test 33	model	1	9.639	0.219	2.805	0.014
test 33	residual	10	34.361	0.781
test 33	total	11	44	1
-	-	-	-	-	-	-
test 34	model	1	10.718	0.244	3.22	0.002
test 34	residual	10	33.282	0.756
test 34	total	11	44	1
-	-	-	-	-	-	-
test 35	model	1	9.629	0.219	2.801	0.005
test 35	residual	10	34.371	0.781
test 35	total	11	44	1
-	-	-	-	-	-	-
test 36	model	1	10.864	0.247	3.279	0.002
test 36	residual	10	33.136	0.753
test 36	total	11	44	1
-	-	-	-	-	-	-
test 37	model	1	10.607	0.241	3.176	0.003
test 37	residual	10	33.393	0.759
test 37	total	11	44	1
-	-	-	-	-	-	-
test 38	model	1	10.883	0.247	3.286	0.002
test 38	residual	10	33.117	0.753
test 38	total	11	44	1
-	-	-	-	-	-	-
test 39	model	1	10.299	0.234	3.056	0.003
test 39	residual	10	33.701	0.766
test 39	total	11	44	1
-	-	-	-	-	-	-
test 40	model	1	10.654	0.242	3.195	0.006
test 40	residual	10	33.346	0.758
test 40	total	11	44	1
-	-	-	-	-	-	-
test 41	model	1	10.559	0.24	3.157	0.005
test 41	residual	10	33.441	0.76
test 41	total	11	44	1
-	-	-	-	-	-	-
test 42	model	1	10.58	0.24	3.166	0.001
test 42	residual	10	33.42	0.76
test 42	total	11	44	1
-	-	-	-	-	-	-
test 43	model	1	10.871	0.247	3.281	0.006
test 43	residual	10	33.129	0.753
test 43	total	11	44	1
-	-	-	-	-	-	-
test 44	model	1	10.817	0.246	3.26	0.001
test 44	residual	10	33.183	0.754
test 44	total	11	44	1
-	-	-	-	-	-	-
test 45	model	1	10.677	0.243	3.204	0.004
test 45	residual	10	33.323	0.757
test 45	total	11	44	1
-	-	-	-	-	-	-
test 46	model	1	10.595	0.241	3.172	0.005
test 46	residual	10	33.405	0.759
test 46	total	11	44	1
-	-	-	-	-	-	-
test 47	model	1	10.739	0.244	3.229	0.005
test 47	residual	10	33.261	0.756
test 47	total	11	44	1
-	-	-	-	-	-	-
test 48	model	1	9.684	0.22	2.822	0.005
test 48	residual	10	34.316	0.78
test 48	total	11	44	1
-	-	-	-	-	-	-
test 49	model	1	10.82	0.246	3.261	0.004
test 49	residual	10	33.18	0.754
test 49	total	11	44	1
-	-	-	-	-	-	-
test 50	model	1	10.849	0.247	3.273	0.003
test 50	residual	10	33.151	0.753
test 50	total	11	44	1
-	-	-	-	-	-	-
test 51	model	1	10.658	0.242	3.197	0.002
test 51	residual	10	33.342	0.758
test 51	total	11	44	1
-	-	-	-	-	-	-
test 52	model	1	10.725	0.244	3.223	0.005
test 52	residual	10	33.275	0.756
test 52	total	11	44	1
-	-	-	-	-	-	-
test 53	model	1	10.825	0.246	3.263	0.001
test 53	residual	10	33.175	0.754
test 53	total	11	44	1
-	-	-	-	-	-	-
test 54	model	1	10.706	0.243	3.216	0.004
test 54	residual	10	33.294	0.757
test 54	total	11	44	1
-	-	-	-	-	-	-
test 55	model	1	9.47	0.215	2.743	0.009
test 55	residual	10	34.53	0.785
test 55	total	11	44	1
-	-	-	-	-	-	-
test 56	model	1	10.672	0.243	3.202	0.001
test 56	residual	10	33.328	0.757
test 56	total	11	44	1
-	-	-	-	-	-	-
test 57	model	1	10.9	0.248	3.293	0.001
test 57	residual	10	33.1	0.752
test 57	total	11	44	1
-	-	-	-	-	-	-
test 58	model	1	10.915	0.248	3.299	0.002
test 58	residual	10	33.085	0.752
test 58	total	11	44	1
-	-	-	-	-	-	-
test 59	model	1	10.518	0.239	3.141	0.003
test 59	residual	10	33.482	0.761
test 59	total	11	44	1
-	-	-	-	-	-	-
test 60	model	1	9.816	0.223	2.871	0.003
test 60	residual	10	34.184	0.777
test 60	total	11	44	1
-	-	-	-	-	-	-
test 61	model	1	10.614	0.241	3.179	0.001
test 61	residual	10	33.386	0.759
test 61	total	11	44	1
-	-	-	-	-	-	-
test 62	model	1	9.634	0.219	2.803	0.004
test 62	residual	10	34.366	0.781
test 62	total	11	44	1
-	-	-	-	-	-	-
test 63	model	1	10.809	0.246	3.257	0.004
test 63	residual	10	33.191	0.754
test 63	total	11	44	1
-	-	-	-	-	-	-
test 64	model	1	9.8	0.223	2.866	0.004
test 64	residual	10	34.2	0.777
test 64	total	11	44	1
-	-	-	-	-	-	-
test 65	model	1	10.614	0.241	3.179	0.001
test 65	residual	10	33.386	0.759
test 65	total	11	44	1
-	-	-	-	-	-	-
test 66	model	1	10.589	0.241	3.169	0.006
test 66	residual	10	33.411	0.759
test 66	total	11	44	1
-	-	-	-	-	-	-
test 67	model	1	10.598	0.241	3.173	0.005
test 67	residual	10	33.402	0.759
test 67	total	11	44	1
-	-	-	-	-	-	-
test 68	model	1	10.147	0.231	2.997	0.004
test 68	residual	10	33.853	0.769
test 68	total	11	44	1
-	-	-	-	-	-	-
test 69	model	1	10.747	0.244	3.232	0.004
test 69	residual	10	33.253	0.756
test 69	total	11	44	1
-	-	-	-	-	-	-
test 70	model	1	10.72	0.244	3.221	0.003
test 70	residual	10	33.28	0.756
test 70	total	11	44	1
-	-	-	-	-	-	-
test 71	model	1	9.975	0.227	2.932	0.004
test 71	residual	10	34.025	0.773
test 71	total	11	44	1
-	-	-	-	-	-	-
test 72	model	1	10.603	0.241	3.175	0.003
test 72	residual	10	33.397	0.759
test 72	total	11	44	1
-	-	-	-	-	-	-
test 73	model	1	10.69	0.243	3.209	0.003
test 73	residual	10	33.31	0.757
test 73	total	11	44	1
-	-	-	-	-	-	-
test 74	model	1	10.87	0.247	3.281	0.005
test 74	residual	10	33.13	0.753
test 74	total	11	44	1
-	-	-	-	-	-	-
test 75	model	1	10.498	0.239	3.134	0.005
test 75	residual	10	33.502	0.761
test 75	total	11	44	1
-	-	-	-	-	-	-
test 76	model	1	10.826	0.246	3.263	0.002
test 76	residual	10	33.174	0.754
test 76	total	11	44	1
-	-	-	-	-	-	-
test 77	model	1	9.963	0.226	2.927	0.007
test 77	residual	10	34.037	0.774
test 77	total	11	44	1
-	-	-	-	-	-	-
test 78	model	1	10.916	0.248	3.299	0.005
test 78	residual	10	33.084	0.752
test 78	total	11	44	1
-	-	-	-	-	-	-
test 79	model	1	10.572	0.24	3.163	0.005
test 79	residual	10	33.428	0.76
test 79	total	11	44	1
-	-	-	-	-	-	-
test 80	model	1	10.574	0.24	3.164	0.002
test 80	residual	10	33.426	0.76
test 80	total	11	44	1
-	-	-	-	-	-	-
test 81	model	1	9.987	0.227	2.936	0.004
test 81	residual	10	34.013	0.773
test 81	total	11	44	1
-	-	-	-	-	-	-
test 82	model	1	10.022	0.228	2.95	0.002
test 82	residual	10	33.978	0.772
test 82	total	11	44	1
-	-	-	-	-	-	-
test 83	model	1	10.711	0.243	3.218	0.003
test 83	residual	10	33.289	0.757
test 83	total	11	44	1
-	-	-	-	-	-	-
test 84	model	1	10.712	0.243	3.218	0.002
test 84	residual	10	33.288	0.757
test 84	total	11	44	1
-	-	-	-	-	-	-
test 85	model	1	10.665	0.242	3.199	0.006
test 85	residual	10	33.335	0.758
test 85	total	11	44	1
-	-	-	-	-	-	-
test 86	model	1	9.836	0.224	2.879	0.007
test 86	residual	10	34.164	0.776
test 86	total	11	44	1
-	-	-	-	-	-	-
test 87	model	1	9.857	0.224	2.887	0.004
test 87	residual	10	34.143	0.776
test 87	total	11	44	1
-	-	-	-	-	-	-
test 88	model	1	10.827	0.246	3.264	0.006
test 88	residual	10	33.173	0.754
test 88	total	11	44	1
-	-	-	-	-	-	-
test 89	model	1	10.804	0.246	3.255	0.003
test 89	residual	10	33.196	0.754
test 89	total	11	44	1
-	-	-	-	-	-	-
test 90	model	1	10.543	0.24	3.151	0.004
test 90	residual	10	33.457	0.76
test 90	total	11	44	1
-	-	-	-	-	-	-
test 91	model	1	10.86	0.247	3.277	0.004
test 91	residual	10	33.14	0.753
test 91	total	11	44	1
-	-	-	-	-	-	-
test 92	model	1	10.798	0.245	3.252	0.002
test 92	residual	10	33.202	0.755
test 92	total	11	44	1
-	-	-	-	-	-	-
test 93	model	1	9.886	0.225	2.898	0.003
test 93	residual	10	34.114	0.775
test 93	total	11	44	1
-	-	-	-	-	-	-
test 94	model	1	10.907	0.248	3.296	0.005
test 94	residual	10	33.093	0.752
test 94	total	11	44	1
-	-	-	-	-	-	-
test 95	model	1	10.8	0.245	3.253	0.003
test 95	residual	10	33.2	0.755
test 95	total	11	44	1
-	-	-	-	-	-	-
test 96	model	1	10.455	0.238	3.117	0.003
test 96	residual	10	33.545	0.762
test 96	total	11	44	1
-	-	-	-	-	-	-
test 97	model	1	10.814	0.246	3.258	0.003
test 97	residual	10	33.186	0.754
test 97	total	11	44	1
-	-	-	-	-	-	-
test 98	model	1	10.635	0.242	3.187	0.004
test 98	residual	10	33.365	0.758
test 98	total	11	44	1
-	-	-	-	-	-	-
test 99	model	1	10.682	0.243	3.206	0.007
test 99	residual	10	33.318	0.757
test 99	total	11	44	1
-	-	-	-	-	-	-
test 100	model	1	10.366	0.236	3.082	0.003
test 100	residual	10	33.634	0.764
test 100	total	11	44	1
-	-	-	-	-	-	-
test 101	model	1	10.48	0.238	3.127	0.002
test 101	residual	10	33.52	0.762
test 101	total	11	44	1
-	-	-	-	-	-	-
test 102	model	1	10.805	0.246	3.255	0.006
test 102	residual	10	33.195	0.754
test 102	total	11	44	1
-	-	-	-	-	-	-
test 103	model	1	10.925	0.248	3.303	0.003
test 103	residual	10	33.075	0.752
test 103	total	11	44	1
-	-	-	-	-	-	-
test 104	model	1	10.45	0.238	3.115	0.001
test 104	residual	10	33.55	0.762
test 104	total	11	44	1
-	-	-	-	-	-	-
test 105	model	1	10.807	0.246	3.256	0.005
test 105	residual	10	33.193	0.754
test 105	total	11	44	1
-	-	-	-	-	-	-
test 106	model	1	10.702	0.243	3.214	0.006
test 106	residual	10	33.298	0.757
test 106	total	11	44	1
-	-	-	-	-	-	-
test 107	model	1	9.78	0.222	2.858	0.001
test 107	residual	10	34.22	0.778
test 107	total	11	44	1
-	-	-	-	-	-	-
test 108	model	1	10.919	0.248	3.301	0.002
test 108	residual	10	33.081	0.752
test 108	total	11	44	1
-	-	-	-	-	-	-
test 109	model	1	10.678	0.243	3.204	0.003
test 109	residual	10	33.322	0.757
test 109	total	11	44	1
-	-	-	-	-	-	-
test 110	model	1	10.396	0.236	3.093	0.002
test 110	residual	10	33.604	0.764
test 110	total	11	44	1
-	-	-	-	-	-	-
test 111	model	1	10.893	0.248	3.29	0.004
test 111	residual	10	33.107	0.752
test 111	total	11	44	1
-	-	-	-	-	-	-
test 112	model	1	9.656	0.219	2.812	0.002
test 112	residual	10	34.344	0.781
test 112	total	11	44	1
-	-	-	-	-	-	-
test 113	model	1	9.868	0.224	2.891	0.004
test 113	residual	10	34.132	0.776
test 113	total	11	44	1
-	-	-	-	-	-	-
test 114	model	1	9.673	0.22	2.818	0.004
test 114	residual	10	34.327	0.78
test 114	total	11	44	1
-	-	-	-	-	-	-
test 115	model	1	10.895	0.248	3.291	0.003
test 115	residual	10	33.105	0.752
test 115	total	11	44	1
-	-	-	-	-	-	-
test 116	model	1	10.548	0.24	3.153	0.005
test 116	residual	10	33.452	0.76
test 116	total	11	44	1
-	-	-	-	-	-	-
test 117	model	1	10.866	0.247	3.279	0.002
test 117	residual	10	33.134	0.753
test 117	total	11	44	1
-	-	-	-	-	-	-
test 118	model	1	10.387	0.236	3.09	0.001
test 118	residual	10	33.613	0.764
test 118	total	11	44	1
-	-	-	-	-	-	-
test 119	model	1	10.62	0.241	3.182	0.003
test 119	residual	10	33.38	0.759
test 119	total	11	44	1
-	-	-	-	-	-	-
test 120	model	1	10.696	0.243	3.212	0.003
test 120	residual	10	33.304	0.757
test 120	total	11	44	1
-	-	-	-	-	-	-
test 121	model	1	9.932	0.226	2.915	0.003
test 121	residual	10	34.068	0.774
test 121	total	11	44	1
-	-	-	-	-	-	-
test 122	model	1	10.521	0.239	3.143	0.004
test 122	residual	10	33.479	0.761
test 122	total	11	44	1
-	-	-	-	-	-	-
test 123	model	1	10.676	0.243	3.204	0.003
test 123	residual	10	33.324	0.757
test 123	total	11	44	1
-	-	-	-	-	-	-
test 124	model	1	10.689	0.243	3.209	0.004
test 124	residual	10	33.311	0.757
test 124	total	11	44	1
-	-	-	-	-	-	-
test 125	model	1	9.847	0.224	2.883	0.002
test 125	residual	10	34.153	0.776
test 125	total	11	44	1
-	-	-	-	-	-	-
test 126	model	1	10.771	0.245	3.241	0.003
test 126	residual	10	33.229	0.755
test 126	total	11	44	1
-	-	-	-	-	-	-
test 127	model	1	9.826	0.223	2.875	0.002
test 127	residual	10	34.174	0.777
test 127	total	11	44	1
-	-	-	-	-	-	-
test 128	model	1	10.703	0.243	3.214	0.006
test 128	residual	10	33.297	0.757
test 128	total	11	44	1
-	-	-	-	-	-	-
test 129	model	1	10.741	0.244	3.229	0.005
test 129	residual	10	33.259	0.756
test 129	total	11	44	1
-	-	-	-	-	-	-
test 130	model	1	10.604	0.241	3.175	0.005
test 130	residual	10	33.396	0.759
test 130	total	11	44	1
-	-	-	-	-	-	-
test 131	model	1	10.729	0.244	3.225	0.005
test 131	residual	10	33.271	0.756
test 131	total	11	44	1
-	-	-	-	-	-	-
test 132	model	1	9.711	0.221	2.832	0.009
test 132	residual	10	34.289	0.779
test 132	total	11	44	1
-	-	-	-	-	-	-
test 133	model	1	10.47	0.238	3.122	0.004
test 133	residual	10	33.53	0.762
test 133	total	11	44	1
-	-	-	-	-	-	-
test 134	model	1	10.807	0.246	3.256	0.003
test 134	residual	10	33.193	0.754
test 134	total	11	44	1
-	-	-	-	-	-	-
test 135	model	1	10.318	0.234	3.063	0.004
test 135	residual	10	33.682	0.766
test 135	total	11	44	1
-	-	-	-	-	-	-
test 136	model	1	10.103	0.23	2.98	0.002
test 136	residual	10	33.897	0.77
test 136	total	11	44	1
-	-	-	-	-	-	-
test 137	model	1	9.784	0.222	2.86	0.005
test 137	residual	10	34.216	0.778
test 137	total	11	44	1
-	-	-	-	-	-	-
test 138	model	1	10.652	0.242	3.194	0.004
test 138	residual	10	33.348	0.758
test 138	total	11	44	1
-	-	-	-	-	-	-
test 139	model	1	9.732	0.221	2.84	0.002
test 139	residual	10	34.268	0.779
test 139	total	11	44	1
-	-	-	-	-	-	-
test 140	model	1	10.786	0.245	3.248	0.002
test 140	residual	10	33.214	0.755
test 140	total	11	44	1
-	-	-	-	-	-	-
test 141	model	1	10.69	0.243	3.209	0.004
test 141	residual	10	33.31	0.757
test 141	total	11	44	1
-	-	-	-	-	-	-
test 142	model	1	9.754	0.222	2.848	0.006
test 142	residual	10	34.246	0.778
test 142	total	11	44	1
-	-	-	-	-	-	-
test 143	model	1	10.671	0.243	3.202	0.003
test 143	residual	10	33.329	0.757
test 143	total	11	44	1
-	-	-	-	-	-	-
test 144	model	1	10.522	0.239	3.143	0.003
test 144	residual	10	33.478	0.761
test 144	total	11	44	1
-	-	-	-	-	-	-
test 145	model	1	10.804	0.246	3.255	0.003
test 145	residual	10	33.196	0.754
test 145	total	11	44	1
-	-	-	-	-	-	-
test 146	model	1	10.686	0.243	3.208	0.001
test 146	residual	10	33.314	0.757
test 146	total	11	44	1
-	-	-	-	-	-	-
test 147	model	1	10.661	0.242	3.198	0.004
test 147	residual	10	33.339	0.758
test 147	total	11	44	1
-	-	-	-	-	-	-
test 148	model	1	10.596	0.241	3.172	0.002
test 148	residual	10	33.404	0.759
test 148	total	11	44	1
-	-	-	-	-	-	-
test 149	model	1	9.433	0.214	2.729	0.013
test 149	residual	10	34.567	0.786
test 149	total	11	44	1
-	-	-	-	-	-	-
test 150	model	1	10.891	0.248	3.29	0.001
test 150	residual	10	33.109	0.752
test 150	total	11	44	1
-	-	-	-	-	-	-
test 151	model	1	10.551	0.24	3.155	0.004
test 151	residual	10	33.449	0.76
test 151	total	11	44	1
-	-	-	-	-	-	-
test 152	model	1	10.792	0.245	3.25	0.002
test 152	residual	10	33.208	0.755
test 152	total	11	44	1
-	-	-	-	-	-	-
test 153	model	1	10.359	0.235	3.079	0.004
test 153	residual	10	33.641	0.765
test 153	total	11	44	1
-	-	-	-	-	-	-
test 154	model	1	10.328	0.235	3.067	0.006
test 154	residual	10	33.672	0.765
test 154	total	11	44	1
-	-	-	-	-	-	-
test 155	model	1	9.736	0.221	2.842	0.006
test 155	residual	10	34.264	0.779
test 155	total	11	44	1
-	-	-	-	-	-	-
test 156	model	1	10.506	0.239	3.137	0.001
test 156	residual	10	33.494	0.761
test 156	total	11	44	1
-	-	-	-	-	-	-
test 157	model	1	10.567	0.24	3.161	0.002
test 157	residual	10	33.433	0.76
test 157	total	11	44	1
-	-	-	-	-	-	-
test 158	model	1	10.652	0.242	3.194	0.002
test 158	residual	10	33.348	0.758
test 158	total	11	44	1
-	-	-	-	-	-	-
test 159	model	1	9.96	0.226	2.926	0.008
test 159	residual	10	34.04	0.774
test 159	total	11	44	1
-	-	-	-	-	-	-
test 160	model	1	10.726	0.244	3.224	0.002
test 160	residual	10	33.274	0.756
test 160	total	11	44	1
-	-	-	-	-	-	-
test 161	model	1	10.796	0.245	3.251	0.006
test 161	residual	10	33.204	0.755
test 161	total	11	44	1
-	-	-	-	-	-	-
test 162	model	1	10.807	0.246	3.256	0.003
test 162	residual	10	33.193	0.754
test 162	total	11	44	1
-	-	-	-	-	-	-
test 163	model	1	10.747	0.244	3.232	0.005
test 163	residual	10	33.253	0.756
test 163	total	11	44	1
-	-	-	-	-	-	-
test 164	model	1	10.507	0.239	3.137	0.005
test 164	residual	10	33.493	0.761
test 164	total	11	44	1
-	-	-	-	-	-	-
test 165	model	1	10.797	0.245	3.252	0.001
test 165	residual	10	33.203	0.755
test 165	total	11	44	1
-	-	-	-	-	-	-
test 166	model	1	10.627	0.242	3.184	0.001
test 166	residual	10	33.373	0.758
test 166	total	11	44	1
-	-	-	-	-	-	-
test 167	model	1	10.009	0.227	2.944	0.004
test 167	residual	10	33.991	0.773
test 167	total	11	44	1
-	-	-	-	-	-	-
test 168	model	1	10.466	0.238	3.121	0.002
test 168	residual	10	33.534	0.762
test 168	total	11	44	1
-	-	-	-	-	-	-
test 169	model	1	9.839	0.224	2.88	0.004
test 169	residual	10	34.161	0.776
test 169	total	11	44	1
-	-	-	-	-	-	-
test 170	model	1	10.603	0.241	3.175	0.001
test 170	residual	10	33.397	0.759
test 170	total	11	44	1
-	-	-	-	-	-	-
test 171	model	1	10.607	0.241	3.176	0.002
test 171	residual	10	33.393	0.759
test 171	total	11	44	1
-	-	-	-	-	-	-
test 172	model	1	9.971	0.227	2.93	0.003
test 172	residual	10	34.029	0.773
test 172	total	11	44	1
-	-	-	-	-	-	-
test 173	model	1	10.423	0.237	3.104	0.005
test 173	residual	10	33.577	0.763
test 173	total	11	44	1
-	-	-	-	-	-	-
test 174	model	1	9.61	0.218	2.795	0.008
test 174	residual	10	34.39	0.782
test 174	total	11	44	1
-	-	-	-	-	-	-
test 175	model	1	10.693	0.243	3.211	0.005
test 175	residual	10	33.307	0.757
test 175	total	11	44	1
-	-	-	-	-	-	-
test 176	model	1	10.446	0.237	3.113	0.003
test 176	residual	10	33.554	0.763
test 176	total	11	44	1
-	-	-	-	-	-	-
test 177	model	1	10.194	0.232	3.015	0.002
test 177	residual	10	33.806	0.768
test 177	total	11	44	1
-	-	-	-	-	-	-
test 178	model	1	10.415	0.237	3.101	0.005
test 178	residual	10	33.585	0.763
test 178	total	11	44	1
-	-	-	-	-	-	-
test 179	model	1	10.298	0.234	3.056	0.001
test 179	residual	10	33.702	0.766
test 179	total	11	44	1
-	-	-	-	-	-	-
test 180	model	1	9.715	0.221	2.834	0.008
test 180	residual	10	34.285	0.779
test 180	total	11	44	1
-	-	-	-	-	-	-
test 181	model	1	10.446	0.237	3.113	0.006
test 181	residual	10	33.554	0.763
test 181	total	11	44	1
-	-	-	-	-	-	-
test 182	model	1	10.903	0.248	3.294	0.004
test 182	residual	10	33.097	0.752
test 182	total	11	44	1
-	-	-	-	-	-	-
test 183	model	1	10.356	0.235	3.078	0.003
test 183	residual	10	33.644	0.765
test 183	total	11	44	1
-	-	-	-	-	-	-
test 184	model	1	9.826	0.223	2.875	0.006
test 184	residual	10	34.174	0.777
test 184	total	11	44	1
-	-	-	-	-	-	-
test 185	model	1	9.957	0.226	2.925	0.001
test 185	residual	10	34.043	0.774
test 185	total	11	44	1
-	-	-	-	-	-	-
test 186	model	1	10.18	0.231	3.01	0.004
test 186	residual	10	33.82	0.769
test 186	total	11	44	1
-	-	-	-	-	-	-
test 187	model	1	10.62	0.241	3.182	0.003
test 187	residual	10	33.38	0.759
test 187	total	11	44	1
-	-	-	-	-	-	-
test 188	model	1	9.887	0.225	2.898	0.005
test 188	residual	10	34.113	0.775
test 188	total	11	44	1
-	-	-	-	-	-	-
test 189	model	1	10.746	0.244	3.231	0.005
test 189	residual	10	33.254	0.756
test 189	total	11	44	1
-	-	-	-	-	-	-
test 190	model	1	10.388	0.236	3.091	0.003
test 190	residual	10	33.612	0.764
test 190	total	11	44	1
-	-	-	-	-	-	-
test 191	model	1	10.853	0.247	3.274	0.003
test 191	residual	10	33.147	0.753
test 191	total	11	44	1
-	-	-	-	-	-	-
test 192	model	1	10.69	0.243	3.209	0.006
test 192	residual	10	33.31	0.757
test 192	total	11	44	1
-	-	-	-	-	-	-
test 193	model	1	10.584	0.241	3.167	0.006
test 193	residual	10	33.416	0.759
test 193	total	11	44	1
-	-	-	-	-	-	-
test 194	model	1	10.898	0.248	3.292	0.002
test 194	residual	10	33.102	0.752
test 194	total	11	44	1
-	-	-	-	-	-	-
test 195	model	1	10.813	0.246	3.258	0.005
test 195	residual	10	33.187	0.754
test 195	total	11	44	1
-	-	-	-	-	-	-
test 196	model	1	10.695	0.243	3.211	0.004
test 196	residual	10	33.305	0.757
test 196	total	11	44	1
-	-	-	-	-	-	-
test 197	model	1	10.768	0.245	3.24	0.002
test 197	residual	10	33.232	0.755
test 197	total	11	44	1
-	-	-	-	-	-	-
test 198	model	1	10.75	0.244	3.233	0.001
test 198	residual	10	33.25	0.756
test 198	total	11	44	1
-	-	-	-	-	-	-
test 199	model	1	10.651	0.242	3.194	0.001
test 199	residual	10	33.349	0.758
test 199	total	11	44	1
-	-	-	-	-	-	-
test 200	model	1	9.719	0.221	2.835	0.003
test 200	residual	10	34.281	0.779
test 200	total	11	44	1
-	-	-	-	-	-	-
test 201	model	1	10.804	0.246	3.255	0.002
test 201	residual	10	33.196	0.754
test 201	total	11	44	1
-	-	-	-	-	-	-
test 202	model	1	10.443	0.237	3.112	0.004
test 202	residual	10	33.557	0.763
test 202	total	11	44	1
-	-	-	-	-	-	-
test 203	model	1	10.691	0.243	3.21	0.004
test 203	residual	10	33.309	0.757
test 203	total	11	44	1
-	-	-	-	-	-	-
test 204	model	1	10.503	0.239	3.136	0.003
test 204	residual	10	33.497	0.761
test 204	total	11	44	1
-	-	-	-	-	-	-
test 205	model	1	10.808	0.246	3.256	0.003
test 205	residual	10	33.192	0.754
test 205	total	11	44	1
-	-	-	-	-	-	-
test 206	model	1	10.466	0.238	3.121	0.002
test 206	residual	10	33.534	0.762
test 206	total	11	44	1
-	-	-	-	-	-	-
test 207	model	1	10.523	0.239	3.143	0.002
test 207	residual	10	33.477	0.761
test 207	total	11	44	1
-	-	-	-	-	-	-
test 208	model	1	10.802	0.245	3.254	0.005
test 208	residual	10	33.198	0.755
test 208	total	11	44	1
-	-	-	-	-	-	-
test 209	model	1	10.692	0.243	3.21	0.005
test 209	residual	10	33.308	0.757
test 209	total	11	44	1
-	-	-	-	-	-	-
test 210	model	1	9.518	0.216	2.76	0.003
test 210	residual	10	34.482	0.784
test 210	total	11	44	1
-	-	-	-	-	-	-
test 211	model	1	10.677	0.243	3.204	0.002
test 211	residual	10	33.323	0.757
test 211	total	11	44	1
-	-	-	-	-	-	-
test 212	model	1	9.864	0.224	2.89	0.003
test 212	residual	10	34.136	0.776
test 212	total	11	44	1
-	-	-	-	-	-	-
test 213	model	1	10.586	0.241	3.168	0.002
test 213	residual	10	33.414	0.759
test 213	total	11	44	1
-	-	-	-	-	-	-
test 214	model	1	10.754	0.244	3.235	0.003
test 214	residual	10	33.246	0.756
test 214	total	11	44	1
-	-	-	-	-	-	-
test 215	model	1	9.415	0.214	2.722	0.005
test 215	residual	10	34.585	0.786
test 215	total	11	44	1
-	-	-	-	-	-	-
test 216	model	1	10.527	0.239	3.145	0.008
test 216	residual	10	33.473	0.761
test 216	total	11	44	1
-	-	-	-	-	-	-
test 217	model	1	10.778	0.245	3.244	0.005
test 217	residual	10	33.222	0.755
test 217	total	11	44	1
-	-	-	-	-	-	-
test 218	model	1	9.792	0.223	2.863	0.004
test 218	residual	10	34.208	0.777
test 218	total	11	44	1
-	-	-	-	-	-	-
test 219	model	1	10.81	0.246	3.257	0.004
test 219	residual	10	33.19	0.754
test 219	total	11	44	1
-	-	-	-	-	-	-
test 220	model	1	10.55	0.24	3.154	0.001
test 220	residual	10	33.45	0.76
test 220	total	11	44	1
-	-	-	-	-	-	-
test 221	model	1	10.728	0.244	3.224	0.002
test 221	residual	10	33.272	0.756
test 221	total	11	44	1
-	-	-	-	-	-	-
test 222	model	1	10.674	0.243	3.203	0.003
test 222	residual	10	33.326	0.757
test 222	total	11	44	1
-	-	-	-	-	-	-
test 223	model	1	10.457	0.238	3.117	0.004
test 223	residual	10	33.543	0.762
test 223	total	11	44	1
-	-	-	-	-	-	-
test 224	model	1	9.907	0.225	2.906	0.004
test 224	residual	10	34.093	0.775
test 224	total	11	44	1
-	-	-	-	-	-	-
test 225	model	1	10.549	0.24	3.154	0.005
test 225	residual	10	33.451	0.76
test 225	total	11	44	1
-	-	-	-	-	-	-
test 226	model	1	10.774	0.245	3.243	0.001
test 226	residual	10	33.226	0.755
test 226	total	11	44	1
-	-	-	-	-	-	-
test 227	model	1	10.478	0.238	3.126	0.008
test 227	residual	10	33.522	0.762
test 227	total	11	44	1
-	-	-	-	-	-	-
test 228	model	1	9.87	0.224	2.892	0.004
test 228	residual	10	34.13	0.776
test 228	total	11	44	1
-	-	-	-	-	-	-
test 229	model	1	10.565	0.24	3.16	0.001
test 229	residual	10	33.435	0.76
test 229	total	11	44	1
-	-	-	-	-	-	-
test 230	model	1	10.701	0.243	3.213	0.002
test 230	residual	10	33.299	0.757
test 230	total	11	44	1
-	-	-	-	-	-	-
test 231	model	1	10.599	0.241	3.173	0.002
test 231	residual	10	33.401	0.759
test 231	total	11	44	1
-	-	-	-	-	-	-
test 232	model	1	10.526	0.239	3.144	0.003
test 232	residual	10	33.474	0.761
test 232	total	11	44	1
-	-	-	-	-	-	-
test 233	model	1	10.798	0.245	3.252	0.003
test 233	residual	10	33.202	0.755
test 233	total	11	44	1
-	-	-	-	-	-	-
test 234	model	1	10.641	0.242	3.19	0.006
test 234	residual	10	33.359	0.758
test 234	total	11	44	1
-	-	-	-	-	-	-
test 235	model	1	10.611	0.241	3.178	0.002
test 235	residual	10	33.389	0.759
test 235	total	11	44	1
-	-	-	-	-	-	-
test 236	model	1	9.675	0.22	2.819	0.005
test 236	residual	10	34.325	0.78
test 236	total	11	44	1
-	-	-	-	-	-	-
test 237	model	1	10.365	0.236	3.082	0.004
test 237	residual	10	33.635	0.764
test 237	total	11	44	1
-	-	-	-	-	-	-
test 238	model	1	10.554	0.24	3.156	0.005
test 238	residual	10	33.446	0.76
test 238	total	11	44	1
-	-	-	-	-	-	-
test 239	model	1	10.782	0.245	3.246	0.003
test 239	residual	10	33.218	0.755
test 239	total	11	44	1
-	-	-	-	-	-	-
test 240	model	1	10.242	0.233	3.034	0.004
test 240	residual	10	33.758	0.767
test 240	total	11	44	1
-	-	-	-	-	-	-
test 241	model	1	9.602	0.218	2.792	0.009
test 241	residual	10	34.398	0.782
test 241	total	11	44	1
-	-	-	-	-	-	-
test 242	model	1	9.627	0.219	2.801	0.001
test 242	residual	10	34.373	0.781
test 242	total	11	44	1
-	-	-	-	-	-	-
test 243	model	1	10.805	0.246	3.255	0.004
test 243	residual	10	33.195	0.754
test 243	total	11	44	1
-	-	-	-	-	-	-
test 244	model	1	10.756	0.244	3.236	0.002
test 244	residual	10	33.244	0.756
test 244	total	11	44	1
-	-	-	-	-	-	-
test 245	model	1	10.691	0.243	3.21	0.003
test 245	residual	10	33.309	0.757
test 245	total	11	44	1
-	-	-	-	-	-	-
test 246	model	1	10.61	0.241	3.178	0.003
test 246	residual	10	33.39	0.759
test 246	total	11	44	1
-	-	-	-	-	-	-
test 247	model	1	10.34	0.235	3.072	0.003
test 247	residual	10	33.66	0.765
test 247	total	11	44	1
-	-	-	-	-	-	-
test 248	model	1	10.685	0.243	3.207	0.002
test 248	residual	10	33.315	0.757
test 248	total	11	44	1
-	-	-	-	-	-	-
test 249	model	1	10.791	0.245	3.249	0.003
test 249	residual	10	33.209	0.755
test 249	total	11	44	1
-	-	-	-	-	-	-
test 250	model	1	10.53	0.239	3.146	0.002
test 250	residual	10	33.47	0.761
test 250	total	11	44	1
-	-	-	-	-	-	-
test 251	model	1	10.808	0.246	3.256	0.005
test 251	residual	10	33.192	0.754
test 251	total	11	44	1
-	-	-	-	-	-	-
test 252	model	1	10.697	0.243	3.212	0.002
test 252	residual	10	33.303	0.757
test 252	total	11	44	1
-	-	-	-	-	-	-
test 253	model	1	10.897	0.248	3.292	0.003
test 253	residual	10	33.103	0.752
test 253	total	11	44	1
-	-	-	-	-	-	-
test 254	model	1	10.848	0.247	3.272	0.003
test 254	residual	10	33.152	0.753
test 254	total	11	44	1
-	-	-	-	-	-	-
test 255	model	1	9.785	0.222	2.86	0.003
test 255	residual	10	34.215	0.778
test 255	total	11	44	1
-	-	-	-	-	-	-
test 256	model	1	10.201	0.232	3.018	0.002
test 256	residual	10	33.799	0.768
test 256	total	11	44	1
-	-	-	-	-	-	-
test 257	model	1	10.626	0.241	3.184	0.006
test 257	residual	10	33.374	0.759
test 257	total	11	44	1
-	-	-	-	-	-	-
test 258	model	1	10.814	0.246	3.259	0.002
test 258	residual	10	33.186	0.754
test 258	total	11	44	1
-	-	-	-	-	-	-
test 259	model	1	10.547	0.24	3.153	0.003
test 259	residual	10	33.453	0.76
test 259	total	11	44	1
-	-	-	-	-	-	-
test 260	model	1	10.489	0.238	3.13	0.006
test 260	residual	10	33.511	0.762
test 260	total	11	44	1
-	-	-	-	-	-	-
test 261	model	1	10.792	0.245	3.25	0.003
test 261	residual	10	33.208	0.755
test 261	total	11	44	1
-	-	-	-	-	-	-
test 262	model	1	9.786	0.222	2.86	0.005
test 262	residual	10	34.214	0.778
test 262	total	11	44	1
-	-	-	-	-	-	-
test 263	model	1	9.643	0.219	2.807	0.004
test 263	residual	10	34.357	0.781
test 263	total	11	44	1
-	-	-	-	-	-	-
test 264	model	1	10.727	0.244	3.224	0.002
test 264	residual	10	33.273	0.756
test 264	total	11	44	1
-	-	-	-	-	-	-
test 265	model	1	10.516	0.239	3.141	0.002
test 265	residual	10	33.484	0.761
test 265	total	11	44	1
-	-	-	-	-	-	-
test 266	model	1	10.061	0.229	2.964	0.004
test 266	residual	10	33.939	0.771
test 266	total	11	44	1
-	-	-	-	-	-	-
test 267	model	1	10.878	0.247	3.284	0.002
test 267	residual	10	33.122	0.753
test 267	total	11	44	1
-	-	-	-	-	-	-
test 268	model	1	10.712	0.243	3.218	0.004
test 268	residual	10	33.288	0.757
test 268	total	11	44	1
-	-	-	-	-	-	-
test 269	model	1	10.643	0.242	3.191	0.004
test 269	residual	10	33.357	0.758
test 269	total	11	44	1
-	-	-	-	-	-	-
test 270	model	1	10.529	0.239	3.146	0.001
test 270	residual	10	33.471	0.761
test 270	total	11	44	1
-	-	-	-	-	-	-
test 271	model	1	10.395	0.236	3.093	0.003
test 271	residual	10	33.605	0.764
test 271	total	11	44	1
-	-	-	-	-	-	-
test 272	model	1	10.782	0.245	3.246	0.006
test 272	residual	10	33.218	0.755
test 272	total	11	44	1
-	-	-	-	-	-	-
test 273	model	1	9.734	0.221	2.841	0.003
test 273	residual	10	34.266	0.779
test 273	total	11	44	1
-	-	-	-	-	-	-
test 274	model	1	10.482	0.238	3.127	0.004
test 274	residual	10	33.518	0.762
test 274	total	11	44	1
-	-	-	-	-	-	-
test 275	model	1	10.668	0.242	3.201	0.003
test 275	residual	10	33.332	0.758
test 275	total	11	44	1
-	-	-	-	-	-	-
test 276	model	1	10.773	0.245	3.242	0.002
test 276	residual	10	33.227	0.755
test 276	total	11	44	1
-	-	-	-	-	-	-
test 277	model	1	10.608	0.241	3.177	0.001
test 277	residual	10	33.392	0.759
test 277	total	11	44	1
-	-	-	-	-	-	-
test 278	model	1	10.787	0.245	3.248	0.002
test 278	residual	10	33.213	0.755
test 278	total	11	44	1
-	-	-	-	-	-	-
test 279	model	1	9.791	0.223	2.862	0.006
test 279	residual	10	34.209	0.777
test 279	total	11	44	1
-	-	-	-	-	-	-
test 280	model	1	10.759	0.245	3.237	0.002
test 280	residual	10	33.241	0.755
test 280	total	11	44	1
-	-	-	-	-	-	-
test 281	model	1	10.796	0.245	3.251	0.003
test 281	residual	10	33.204	0.755
test 281	total	11	44	1
-	-	-	-	-	-	-
test 282	model	1	10.638	0.242	3.189	0.004
test 282	residual	10	33.362	0.758
test 282	total	11	44	1
-	-	-	-	-	-	-
test 283	model	1	10.65	0.242	3.193	0.008
test 283	residual	10	33.35	0.758
test 283	total	11	44	1
-	-	-	-	-	-	-
test 284	model	1	10.577	0.24	3.165	0.002
test 284	residual	10	33.423	0.76
test 284	total	11	44	1
-	-	-	-	-	-	-
test 285	model	1	10.039	0.228	2.956	0.006
test 285	residual	10	33.961	0.772
test 285	total	11	44	1
-	-	-	-	-	-	-
test 286	model	1	9.578	0.218	2.783	0.01
test 286	residual	10	34.422	0.782
test 286	total	11	44	1
-	-	-	-	-	-	-
test 287	model	1	10.876	0.247	3.283	0.004
test 287	residual	10	33.124	0.753
test 287	total	11	44	1
-	-	-	-	-	-	-
test 288	model	1	9.581	0.218	2.784	0.006
test 288	residual	10	34.419	0.782
test 288	total	11	44	1
-	-	-	-	-	-	-
test 289	model	1	9.805	0.223	2.867	0.004
test 289	residual	10	34.195	0.777
test 289	total	11	44	1
-	-	-	-	-	-	-
test 290	model	1	10.492	0.238	3.131	0.002
test 290	residual	10	33.508	0.762
test 290	total	11	44	1
-	-	-	-	-	-	-
test 291	model	1	10.872	0.247	3.282	0.001
test 291	residual	10	33.128	0.753
test 291	total	11	44	1
-	-	-	-	-	-	-
test 292	model	1	10.493	0.238	3.132	0.001
test 292	residual	10	33.507	0.762
test 292	total	11	44	1
-	-	-	-	-	-	-
test 293	model	1	10.834	0.246	3.267	0.005
test 293	residual	10	33.166	0.754
test 293	total	11	44	1
-	-	-	-	-	-	-
test 294	model	1	10.838	0.246	3.268	0.002
test 294	residual	10	33.162	0.754
test 294	total	11	44	1
-	-	-	-	-	-	-
test 295	model	1	10.608	0.241	3.177	0.005
test 295	residual	10	33.392	0.759
test 295	total	11	44	1
-	-	-	-	-	-	-
test 296	model	1	10.902	0.248	3.294	0.006
test 296	residual	10	33.098	0.752
test 296	total	11	44	1
-	-	-	-	-	-	-
test 297	model	1	9.807	0.223	2.868	0.003
test 297	residual	10	34.193	0.777
test 297	total	11	44	1
-	-	-	-	-	-	-
test 298	model	1	10.518	0.239	3.141	0.003
test 298	residual	10	33.482	0.761
test 298	total	11	44	1
-	-	-	-	-	-	-
test 299	model	1	10.606	0.241	3.176	0.004
test 299	residual	10	33.394	0.759
test 299	total	11	44	1
-	-	-	-	-	-	-
test 300	model	1	10.821	0.246	3.261	0.002
test 300	residual	10	33.179	0.754
test 300	total	11	44	1
-	-	-	-	-	-	-
test 301	model	1	10.69	0.243	3.209	0.004
test 301	residual	10	33.31	0.757
test 301	total	11	44	1
-	-	-	-	-	-	-
test 302	model	1	9.621	0.219	2.798	0.003
test 302	residual	10	34.379	0.781
test 302	total	11	44	1
-	-	-	-	-	-	-
test 303	model	1	10.872	0.247	3.282	0.003
test 303	residual	10	33.128	0.753
test 303	total	11	44	1
-	-	-	-	-	-	-
test 304	model	1	10.677	0.243	3.204	0.003
test 304	residual	10	33.323	0.757
test 304	total	11	44	1
-	-	-	-	-	-	-
test 305	model	1	10.781	0.245	3.246	0.002
test 305	residual	10	33.219	0.755
test 305	total	11	44	1
-	-	-	-	-	-	-
test 306	model	1	10.86	0.247	3.277	0.001
test 306	residual	10	33.14	0.753
test 306	total	11	44	1
-	-	-	-	-	-	-
test 307	model	1	10.137	0.23	2.994	0.005
test 307	residual	10	33.863	0.77
test 307	total	11	44	1
-	-	-	-	-	-	-
test 308	model	1	10.624	0.241	3.183	0.003
test 308	residual	10	33.376	0.759
test 308	total	11	44	1
-	-	-	-	-	-	-
test 309	model	1	10.736	0.244	3.228	0.002
test 309	residual	10	33.264	0.756
test 309	total	11	44	1
-	-	-	-	-	-	-
test 310	model	1	10.673	0.243	3.202	0.004
test 310	residual	10	33.327	0.757
test 310	total	11	44	1
-	-	-	-	-	-	-
test 311	model	1	10.78	0.245	3.245	0.003
test 311	residual	10	33.22	0.755
test 311	total	11	44	1
-	-	-	-	-	-	-
test 312	model	1	10.855	0.247	3.275	0.004
test 312	residual	10	33.145	0.753
test 312	total	11	44	1
-	-	-	-	-	-	-
test 313	model	1	10.424	0.237	3.105	0.002
test 313	residual	10	33.576	0.763
test 313	total	11	44	1
-	-	-	-	-	-	-
test 314	model	1	10.375	0.236	3.085	0.004
test 314	residual	10	33.625	0.764
test 314	total	11	44	1
-	-	-	-	-	-	-
test 315	model	1	10.625	0.241	3.184	0.004
test 315	residual	10	33.375	0.759
test 315	total	11	44	1
-	-	-	-	-	-	-
test 316	model	1	10.739	0.244	3.229	0.002
test 316	residual	10	33.261	0.756
test 316	total	11	44	1
-	-	-	-	-	-	-
test 317	model	1	10.572	0.24	3.163	0.006
test 317	residual	10	33.428	0.76
test 317	total	11	44	1
-	-	-	-	-	-	-
test 318	model	1	9.707	0.221	2.831	0.003
test 318	residual	10	34.293	0.779
test 318	total	11	44	1
-	-	-	-	-	-	-
test 319	model	1	10.861	0.247	3.278	0.003
test 319	residual	10	33.139	0.753
test 319	total	11	44	1
-	-	-	-	-	-	-
test 320	model	1	9.783	0.222	2.859	0.001
test 320	residual	10	34.217	0.778
test 320	total	11	44	1
-	-	-	-	-	-	-
test 321	model	1	10.764	0.245	3.239	0.004
test 321	residual	10	33.236	0.755
test 321	total	11	44	1
-	-	-	-	-	-	-
test 322	model	1	10.809	0.246	3.257	0.003
test 322	residual	10	33.191	0.754
test 322	total	11	44	1
-	-	-	-	-	-	-
test 323	model	1	10.813	0.246	3.258	0.004
test 323	residual	10	33.187	0.754
test 323	total	11	44	1
-	-	-	-	-	-	-
test 324	model	1	10.467	0.238	3.121	0.008
test 324	residual	10	33.533	0.762
test 324	total	11	44	1
-	-	-	-	-	-	-
test 325	model	1	10.717	0.244	3.22	0.003
test 325	residual	10	33.283	0.756
test 325	total	11	44	1
-	-	-	-	-	-	-
test 326	model	1	10.738	0.244	3.228	0.003
test 326	residual	10	33.262	0.756
test 326	total	11	44	1
-	-	-	-	-	-	-
test 327	model	1	10.811	0.246	3.257	0.002
test 327	residual	10	33.189	0.754
test 327	total	11	44	1
-	-	-	-	-	-	-
test 328	model	1	10.453	0.238	3.116	0.003
test 328	residual	10	33.547	0.762
test 328	total	11	44	1
-	-	-	-	-	-	-
test 329	model	1	10.612	0.241	3.178	0.003
test 329	residual	10	33.388	0.759
test 329	total	11	44	1
-	-	-	-	-	-	-
test 330	model	1	10.753	0.244	3.234	0.001
test 330	residual	10	33.247	0.756
test 330	total	11	44	1
-	-	-	-	-	-	-
test 331	model	1	9.824	0.223	2.875	0.004
test 331	residual	10	34.176	0.777
test 331	total	11	44	1
-	-	-	-	-	-	-
test 332	model	1	10.803	0.246	3.254	0.004
test 332	residual	10	33.197	0.754
test 332	total	11	44	1
-	-	-	-	-	-	-
test 333	model	1	10.789	0.245	3.249	0.002
test 333	residual	10	33.211	0.755
test 333	total	11	44	1
-	-	-	-	-	-	-
test 334	model	1	10.756	0.244	3.236	0.001
test 334	residual	10	33.244	0.756
test 334	total	11	44	1
-	-	-	-	-	-	-
test 335	model	1	10.71	0.243	3.217	0.003
test 335	residual	10	33.29	0.757
test 335	total	11	44	1
-	-	-	-	-	-	-
test 336	model	1	10.599	0.241	3.173	0.003
test 336	residual	10	33.401	0.759
test 336	total	11	44	1
-	-	-	-	-	-	-
test 337	model	1	10.547	0.24	3.153	0.006
test 337	residual	10	33.453	0.76
test 337	total	11	44	1
-	-	-	-	-	-	-
test 338	model	1	10.782	0.245	3.246	0.005
test 338	residual	10	33.218	0.755
test 338	total	11	44	1
-	-	-	-	-	-	-
test 339	model	1	10.059	0.229	2.964	0.003
test 339	residual	10	33.941	0.771
test 339	total	11	44	1
-	-	-	-	-	-	-
test 340	model	1	10.743	0.244	3.23	0.004
test 340	residual	10	33.257	0.756
test 340	total	11	44	1
-	-	-	-	-	-	-
test 341	model	1	9.806	0.223	2.868	0.003
test 341	residual	10	34.194	0.777
test 341	total	11	44	1
-	-	-	-	-	-	-
test 342	model	1	10.715	0.244	3.219	0.003
test 342	residual	10	33.285	0.756
test 342	total	11	44	1
-	-	-	-	-	-	-
test 343	model	1	10.625	0.241	3.183	0.005
test 343	residual	10	33.375	0.759
test 343	total	11	44	1
-	-	-	-	-	-	-
test 344	model	1	10.722	0.244	3.222	0.001
test 344	residual	10	33.278	0.756
test 344	total	11	44	1
-	-	-	-	-	-	-
test 345	model	1	10.33	0.235	3.068	0.003
test 345	residual	10	33.67	0.765
test 345	total	11	44	1
-	-	-	-	-	-	-
test 346	model	1	10.045	0.228	2.958	0.003
test 346	residual	10	33.955	0.772
test 346	total	11	44	1
-	-	-	-	-	-	-
test 347	model	1	10.805	0.246	3.255	0.002
test 347	residual	10	33.195	0.754
test 347	total	11	44	1
-	-	-	-	-	-	-
test 348	model	1	9.514	0.216	2.759	0.007
test 348	residual	10	34.486	0.784
test 348	total	11	44	1
-	-	-	-	-	-	-
test 349	model	1	10.036	0.228	2.955	0.005
test 349	residual	10	33.964	0.772
test 349	total	11	44	1
-	-	-	-	-	-	-
test 350	model	1	10.695	0.243	3.211	0.003
test 350	residual	10	33.305	0.757
test 350	total	11	44	1
-	-	-	-	-	-	-
test 351	model	1	10.423	0.237	3.104	0.002
test 351	residual	10	33.577	0.763
test 351	total	11	44	1
-	-	-	-	-	-	-
test 352	model	1	10.718	0.244	3.22	0.001
test 352	residual	10	33.282	0.756
test 352	total	11	44	1
-	-	-	-	-	-	-
test 353	model	1	10.752	0.244	3.234	0.004
test 353	residual	10	33.248	0.756
test 353	total	11	44	1
-	-	-	-	-	-	-
test 354	model	1	9.793	0.223	2.863	0.004
test 354	residual	10	34.207	0.777
test 354	total	11	44	1
-	-	-	-	-	-	-
test 355	model	1	9.898	0.225	2.902	0.008
test 355	residual	10	34.102	0.775
test 355	total	11	44	1
-	-	-	-	-	-	-
test 356	model	1	9.864	0.224	2.89	0.002
test 356	residual	10	34.136	0.776
test 356	total	11	44	1
-	-	-	-	-	-	-
test 357	model	1	10.452	0.238	3.116	0.005
test 357	residual	10	33.548	0.762
test 357	total	11	44	1
-	-	-	-	-	-	-
test 358	model	1	10.4	0.236	3.095	0.003
test 358	residual	10	33.6	0.764
test 358	total	11	44	1
-	-	-	-	-	-	-
test 359	model	1	10.718	0.244	3.22	0.004
test 359	residual	10	33.282	0.756
test 359	total	11	44	1
-	-	-	-	-	-	-
test 360	model	1	9.811	0.223	2.87	0.007
test 360	residual	10	34.189	0.777
test 360	total	11	44	1
-	-	-	-	-	-	-
test 361	model	1	9.799	0.223	2.865	0.004
test 361	residual	10	34.201	0.777
test 361	total	11	44	1
-	-	-	-	-	-	-
test 362	model	1	9.808	0.223	2.868	0.004
test 362	residual	10	34.192	0.777
test 362	total	11	44	1
-	-	-	-	-	-	-
test 363	model	1	10.472	0.238	3.124	0.002
test 363	residual	10	33.528	0.762
test 363	total	11	44	1
-	-	-	-	-	-	-
test 364	model	1	10.828	0.246	3.264	0.003
test 364	residual	10	33.172	0.754
test 364	total	11	44	1
-	-	-	-	-	-	-
test 365	model	1	10.892	0.248	3.29	0.001
test 365	residual	10	33.108	0.752
test 365	total	11	44	1
-	-	-	-	-	-	-
test 366	model	1	10.335	0.235	3.07	0.003
test 366	residual	10	33.665	0.765
test 366	total	11	44	1
-	-	-	-	-	-	-
test 367	model	1	10.522	0.239	3.143	0.004
test 367	residual	10	33.478	0.761
test 367	total	11	44	1
-	-	-	-	-	-	-
test 368	model	1	10.695	0.243	3.211	0.003
test 368	residual	10	33.305	0.757
test 368	total	11	44	1
-	-	-	-	-	-	-
test 369	model	1	10.844	0.246	3.271	0.002
test 369	residual	10	33.156	0.754
test 369	total	11	44	1
-	-	-	-	-	-	-
test 370	model	1	10.121	0.23	2.987	0.002
test 370	residual	10	33.879	0.77
test 370	total	11	44	1
-	-	-	-	-	-	-
test 371	model	1	10.747	0.244	3.232	0.004
test 371	residual	10	33.253	0.756
test 371	total	11	44	1
-	-	-	-	-	-	-
test 372	model	1	10.784	0.245	3.247	0.002
test 372	residual	10	33.216	0.755
test 372	total	11	44	1
-	-	-	-	-	-	-
test 373	model	1	10.753	0.244	3.234	0.002
test 373	residual	10	33.247	0.756
test 373	total	11	44	1
-	-	-	-	-	-	-
test 374	model	1	10.755	0.244	3.235	0.005
test 374	residual	10	33.245	0.756
test 374	total	11	44	1
-	-	-	-	-	-	-
test 375	model	1	10.719	0.244	3.221	0.004
test 375	residual	10	33.281	0.756
test 375	total	11	44	1
-	-	-	-	-	-	-
test 376	model	1	10.721	0.244	3.222	0.003
test 376	residual	10	33.279	0.756
test 376	total	11	44	1
-	-	-	-	-	-	-
test 377	model	1	10.676	0.243	3.204	0.003
test 377	residual	10	33.324	0.757
test 377	total	11	44	1
-	-	-	-	-	-	-
test 378	model	1	10.705	0.243	3.215	0.005
test 378	residual	10	33.295	0.757
test 378	total	11	44	1
-	-	-	-	-	-	-
test 379	model	1	10.629	0.242	3.185	0.006
test 379	residual	10	33.371	0.758
test 379	total	11	44	1
-	-	-	-	-	-	-
test 380	model	1	10.585	0.241	3.168	0.004
test 380	residual	10	33.415	0.759
test 380	total	11	44	1
-	-	-	-	-	-	-
test 381	model	1	10.768	0.245	3.24	0.005
test 381	residual	10	33.232	0.755
test 381	total	11	44	1
-	-	-	-	-	-	-
test 382	model	1	10.82	0.246	3.261	0.006
test 382	residual	10	33.18	0.754
test 382	total	11	44	1
-	-	-	-	-	-	-
test 383	model	1	10.628	0.242	3.185	0.003
test 383	residual	10	33.372	0.758
test 383	total	11	44	1
-	-	-	-	-	-	-
test 384	model	1	10.569	0.24	3.162	0.008
test 384	residual	10	33.431	0.76
test 384	total	11	44	1
-	-	-	-	-	-	-
test 385	model	1	9.858	0.224	2.887	0.001
test 385	residual	10	34.142	0.776
test 385	total	11	44	1
-	-	-	-	-	-	-
test 386	model	1	10.927	0.248	3.304	0.002
test 386	residual	10	33.073	0.752
test 386	total	11	44	1
-	-	-	-	-	-	-
test 387	model	1	10.81	0.246	3.257	0.003
test 387	residual	10	33.19	0.754
test 387	total	11	44	1
-	-	-	-	-	-	-
test 388	model	1	10.595	0.241	3.172	0.002
test 388	residual	10	33.405	0.759
test 388	total	11	44	1
-	-	-	-	-	-	-
test 389	model	1	10.429	0.237	3.106	0.003
test 389	residual	10	33.571	0.763
test 389	total	11	44	1
-	-	-	-	-	-	-
test 390	model	1	10.312	0.234	3.061	0.002
test 390	residual	10	33.688	0.766
test 390	total	11	44	1
-	-	-	-	-	-	-
test 391	model	1	10.762	0.245	3.238	0.002
test 391	residual	10	33.238	0.755
test 391	total	11	44	1
-	-	-	-	-	-	-
test 392	model	1	10.652	0.242	3.194	0.004
test 392	residual	10	33.348	0.758
test 392	total	11	44	1
-	-	-	-	-	-	-
test 393	model	1	9.958	0.226	2.925	0.004
test 393	residual	10	34.042	0.774
test 393	total	11	44	1
-	-	-	-	-	-	-
test 394	model	1	9.695	0.22	2.826	0.006
test 394	residual	10	34.305	0.78
test 394	total	11	44	1
-	-	-	-	-	-	-
test 395	model	1	10.821	0.246	3.261	0.002
test 395	residual	10	33.179	0.754
test 395	total	11	44	1
-	-	-	-	-	-	-
test 396	model	1	10.864	0.247	3.279	0.003
test 396	residual	10	33.136	0.753
test 396	total	11	44	1
-	-	-	-	-	-	-
test 397	model	1	10.782	0.245	3.246	0.006
test 397	residual	10	33.218	0.755
test 397	total	11	44	1
-	-	-	-	-	-	-
test 398	model	1	10.605	0.241	3.176	0.003
test 398	residual	10	33.395	0.759
test 398	total	11	44	1
-	-	-	-	-	-	-
test 399	model	1	10.746	0.244	3.231	0.002
test 399	residual	10	33.254	0.756
test 399	total	11	44	1
-	-	-	-	-	-	-
test 400	model	1	10.921	0.248	3.302	0.002
test 400	residual	10	33.079	0.752
test 400	total	11	44	1
-	-	-	-	-	-	-
test 401	model	1	10.553	0.24	3.155	0.001
test 401	residual	10	33.447	0.76
test 401	total	11	44	1
-	-	-	-	-	-	-
test 402	model	1	10.654	0.242	3.195	0.003
test 402	residual	10	33.346	0.758
test 402	total	11	44	1
-	-	-	-	-	-	-
test 403	model	1	10.745	0.244	3.231	0.002
test 403	residual	10	33.255	0.756
test 403	total	11	44	1
-	-	-	-	-	-	-
test 404	model	1	10.464	0.238	3.12	0.003
test 404	residual	10	33.536	0.762
test 404	total	11	44	1
-	-	-	-	-	-	-
test 405	model	1	10.864	0.247	3.279	0.004
test 405	residual	10	33.136	0.753
test 405	total	11	44	1
-	-	-	-	-	-	-
test 406	model	1	10.444	0.237	3.112	0.004
test 406	residual	10	33.556	0.763
test 406	total	11	44	1
-	-	-	-	-	-	-
test 407	model	1	10.112	0.23	2.984	0.004
test 407	residual	10	33.888	0.77
test 407	total	11	44	1
-	-	-	-	-	-	-
test 408	model	1	10.694	0.243	3.211	0.002
test 408	residual	10	33.306	0.757
test 408	total	11	44	1
-	-	-	-	-	-	-
test 409	model	1	9.943	0.226	2.919	0.003
test 409	residual	10	34.057	0.774
test 409	total	11	44	1
-	-	-	-	-	-	-
test 410	model	1	10.59	0.241	3.17	0.004
test 410	residual	10	33.41	0.759
test 410	total	11	44	1
-	-	-	-	-	-	-
test 411	model	1	10.653	0.242	3.195	0.001
test 411	residual	10	33.347	0.758
test 411	total	11	44	1
-	-	-	-	-	-	-
test 412	model	1	10.729	0.244	3.225	0.003
test 412	residual	10	33.271	0.756
test 412	total	11	44	1
-	-	-	-	-	-	-
test 413	model	1	10.023	0.228	2.95	0.006
test 413	residual	10	33.977	0.772
test 413	total	11	44	1
-	-	-	-	-	-	-
test 414	model	1	9.785	0.222	2.86	0.006
test 414	residual	10	34.215	0.778
test 414	total	11	44	1
-	-	-	-	-	-	-
test 415	model	1	9.687	0.22	2.823	0.007
test 415	residual	10	34.313	0.78
test 415	total	11	44	1
-	-	-	-	-	-	-
test 416	model	1	10.869	0.247	3.28	0.006
test 416	residual	10	33.131	0.753
test 416	total	11	44	1
-	-	-	-	-	-	-
test 417	model	1	10.775	0.245	3.243	0.002
test 417	residual	10	33.225	0.755
test 417	total	11	44	1
-	-	-	-	-	-	-
test 418	model	1	10.484	0.238	3.128	0.003
test 418	residual	10	33.516	0.762
test 418	total	11	44	1
-	-	-	-	-	-	-
test 419	model	1	10.859	0.247	3.276	0.001
test 419	residual	10	33.141	0.753
test 419	total	11	44	1
-	-	-	-	-	-	-
test 420	model	1	10.353	0.235	3.077	0.001
test 420	residual	10	33.647	0.765
test 420	total	11	44	1
-	-	-	-	-	-	-
test 421	model	1	10.472	0.238	3.123	0.004
test 421	residual	10	33.528	0.762
test 421	total	11	44	1
-	-	-	-	-	-	-
test 422	model	1	10.044	0.228	2.958	0.003
test 422	residual	10	33.956	0.772
test 422	total	11	44	1
-	-	-	-	-	-	-
test 423	model	1	10.567	0.24	3.161	0.002
test 423	residual	10	33.433	0.76
test 423	total	11	44	1
-	-	-	-	-	-	-
test 424	model	1	10.534	0.239	3.148	0.003
test 424	residual	10	33.466	0.761
test 424	total	11	44	1
-	-	-	-	-	-	-
test 425	model	1	10.431	0.237	3.107	0.003
test 425	residual	10	33.569	0.763
test 425	total	11	44	1
-	-	-	-	-	-	-
test 426	model	1	10.034	0.228	2.954	0.002
test 426	residual	10	33.966	0.772
test 426	total	11	44	1
-	-	-	-	-	-	-
test 427	model	1	10.768	0.245	3.24	0.004
test 427	residual	10	33.232	0.755
test 427	total	11	44	1
-	-	-	-	-	-	-
test 428	model	1	10.009	0.227	2.945	0.003
test 428	residual	10	33.991	0.773
test 428	total	11	44	1
-	-	-	-	-	-	-
test 429	model	1	10.827	0.246	3.264	0.002
test 429	residual	10	33.173	0.754
test 429	total	11	44	1
-	-	-	-	-	-	-
test 430	model	1	10.629	0.242	3.185	0.002
test 430	residual	10	33.371	0.758
test 430	total	11	44	1
-	-	-	-	-	-	-
test 431	model	1	10.658	0.242	3.197	0.005
test 431	residual	10	33.342	0.758
test 431	total	11	44	1
-	-	-	-	-	-	-
test 432	model	1	10.811	0.246	3.258	0.004
test 432	residual	10	33.189	0.754
test 432	total	11	44	1
-	-	-	-	-	-	-
test 433	model	1	10.691	0.243	3.21	0.002
test 433	residual	10	33.309	0.757
test 433	total	11	44	1
-	-	-	-	-	-	-
test 434	model	1	10.446	0.237	3.113	0.003
test 434	residual	10	33.554	0.763
test 434	total	11	44	1
-	-	-	-	-	-	-
test 435	model	1	10.803	0.246	3.254	0.007
test 435	residual	10	33.197	0.754
test 435	total	11	44	1
-	-	-	-	-	-	-
test 436	model	1	10.668	0.242	3.201	0.002
test 436	residual	10	33.332	0.758
test 436	total	11	44	1
-	-	-	-	-	-	-
test 437	model	1	10.765	0.245	3.239	0.004
test 437	residual	10	33.235	0.755
test 437	total	11	44	1
-	-	-	-	-	-	-
test 438	model	1	10.816	0.246	3.259	0.007
test 438	residual	10	33.184	0.754
test 438	total	11	44	1
-	-	-	-	-	-	-
test 439	model	1	10.581	0.24	3.166	0.005
test 439	residual	10	33.419	0.76
test 439	total	11	44	1
-	-	-	-	-	-	-
test 440	model	1	10.512	0.239	3.139	0.004
test 440	residual	10	33.488	0.761
test 440	total	11	44	1
-	-	-	-	-	-	-
test 441	model	1	10.547	0.24	3.153	0.002
test 441	residual	10	33.453	0.76
test 441	total	11	44	1
-	-	-	-	-	-	-
test 442	model	1	9.951	0.226	2.922	0.003
test 442	residual	10	34.049	0.774
test 442	total	11	44	1
-	-	-	-	-	-	-
test 443	model	1	10.566	0.24	3.16	0.007
test 443	residual	10	33.434	0.76
test 443	total	11	44	1
-	-	-	-	-	-	-
test 444	model	1	10.741	0.244	3.23	0.001
test 444	residual	10	33.259	0.756
test 444	total	11	44	1
-	-	-	-	-	-	-
test 445	model	1	10.542	0.24	3.151	0.005
test 445	residual	10	33.458	0.76
test 445	total	11	44	1
-	-	-	-	-	-	-
test 446	model	1	10.693	0.243	3.211	0.003
test 446	residual	10	33.307	0.757
test 446	total	11	44	1
-	-	-	-	-	-	-
test 447	model	1	10.443	0.237	3.112	0.005
test 447	residual	10	33.557	0.763
test 447	total	11	44	1
-	-	-	-	-	-	-
test 448	model	1	10.738	0.244	3.228	0.003
test 448	residual	10	33.262	0.756
test 448	total	11	44	1
-	-	-	-	-	-	-
test 449	model	1	10.794	0.245	3.251	0.003
test 449	residual	10	33.206	0.755
test 449	total	11	44	1
-	-	-	-	-	-	-
test 450	model	1	10.573	0.24	3.163	0.001
test 450	residual	10	33.427	0.76
test 450	total	11	44	1
-	-	-	-	-	-	-
test 451	model	1	10.702	0.243	3.214	0.004
test 451	residual	10	33.298	0.757
test 451	total	11	44	1
-	-	-	-	-	-	-
test 452	model	1	9.688	0.22	2.823	0.01
test 452	residual	10	34.312	0.78
test 452	total	11	44	1
-	-	-	-	-	-	-
test 453	model	1	9.792	0.223	2.862	0.007
test 453	residual	10	34.208	0.777
test 453	total	11	44	1
-	-	-	-	-	-	-
test 454	model	1	10.623	0.241	3.183	0.005
test 454	residual	10	33.377	0.759
test 454	total	11	44	1
-	-	-	-	-	-	-
test 455	model	1	10.618	0.241	3.181	0.001
test 455	residual	10	33.382	0.759
test 455	total	11	44	1
-	-	-	-	-	-	-
test 456	model	1	10.289	0.234	3.052	0.003
test 456	residual	10	33.711	0.766
test 456	total	11	44	1
-	-	-	-	-	-	-
test 457	model	1	9.748	0.222	2.846	0.001
test 457	residual	10	34.252	0.778
test 457	total	11	44	1
-	-	-	-	-	-	-
test 458	model	1	10.581	0.24	3.166	0.003
test 458	residual	10	33.419	0.76
test 458	total	11	44	1
-	-	-	-	-	-	-
test 459	model	1	10.001	0.227	2.942	0.003
test 459	residual	10	33.999	0.773
test 459	total	11	44	1
-	-	-	-	-	-	-
test 460	model	1	10.37	0.236	3.084	0.003
test 460	residual	10	33.63	0.764
test 460	total	11	44	1
-	-	-	-	-	-	-
test 461	model	1	10.787	0.245	3.248	0.003
test 461	residual	10	33.213	0.755
test 461	total	11	44	1
-	-	-	-	-	-	-
test 462	model	1	10.461	0.238	3.119	0.001
test 462	residual	10	33.539	0.762
test 462	total	11	44	1
-	-	-	-	-	-	-
test 463	model	1	10.734	0.244	3.227	0.002
test 463	residual	10	33.266	0.756
test 463	total	11	44	1
-	-	-	-	-	-	-
test 464	model	1	10.595	0.241	3.172	0.005
test 464	residual	10	33.405	0.759
test 464	total	11	44	1
-	-	-	-	-	-	-
test 465	model	1	10.527	0.239	3.145	0.002
test 465	residual	10	33.473	0.761
test 465	total	11	44	1
-	-	-	-	-	-	-
test 466	model	1	10.234	0.233	3.031	0.004
test 466	residual	10	33.766	0.767
test 466	total	11	44	1
-	-	-	-	-	-	-
test 467	model	1	10.137	0.23	2.994	0.003
test 467	residual	10	33.863	0.77
test 467	total	11	44	1
-	-	-	-	-	-	-
test 468	model	1	10.744	0.244	3.23	0.003
test 468	residual	10	33.256	0.756
test 468	total	11	44	1
-	-	-	-	-	-	-
test 469	model	1	10.747	0.244	3.232	0.002
test 469	residual	10	33.253	0.756
test 469	total	11	44	1
-	-	-	-	-	-	-
test 470	model	1	10.798	0.245	3.252	0.002
test 470	residual	10	33.202	0.755
test 470	total	11	44	1
-	-	-	-	-	-	-
test 471	model	1	10.558	0.24	3.157	0.004
test 471	residual	10	33.442	0.76
test 471	total	11	44	1
-	-	-	-	-	-	-
test 472	model	1	10.723	0.244	3.222	0.002
test 472	residual	10	33.277	0.756
test 472	total	11	44	1
-	-	-	-	-	-	-
test 473	model	1	10.076	0.229	2.97	0.011
test 473	residual	10	33.924	0.771
test 473	total	11	44	1
-	-	-	-	-	-	-
test 474	model	1	10.757	0.244	3.236	0.002
test 474	residual	10	33.243	0.756
test 474	total	11	44	1
-	-	-	-	-	-	-
test 475	model	1	10.839	0.246	3.269	0.002
test 475	residual	10	33.161	0.754
test 475	total	11	44	1
-	-	-	-	-	-	-
test 476	model	1	10.878	0.247	3.284	0.002
test 476	residual	10	33.122	0.753
test 476	total	11	44	1
-	-	-	-	-	-	-
test 477	model	1	10.839	0.246	3.269	0.003
test 477	residual	10	33.161	0.754
test 477	total	11	44	1
-	-	-	-	-	-	-
test 478	model	1	10.7	0.243	3.213	0.001
test 478	residual	10	33.3	0.757
test 478	total	11	44	1
-	-	-	-	-	-	-
test 479	model	1	10.476	0.238	3.125	0.005
test 479	residual	10	33.524	0.762
test 479	total	11	44	1
-	-	-	-	-	-	-
test 480	model	1	10.865	0.247	3.279	0.003
test 480	residual	10	33.135	0.753
test 480	total	11	44	1
-	-	-	-	-	-	-
test 481	model	1	10.624	0.241	3.183	0.003
test 481	residual	10	33.376	0.759
test 481	total	11	44	1
-	-	-	-	-	-	-
test 482	model	1	10.564	0.24	3.16	0.005
test 482	residual	10	33.436	0.76
test 482	total	11	44	1
-	-	-	-	-	-	-
test 483	model	1	10.719	0.244	3.221	0.004
test 483	residual	10	33.281	0.756
test 483	total	11	44	1
-	-	-	-	-	-	-
test 484	model	1	10.56	0.24	3.158	0.002
test 484	residual	10	33.44	0.76
test 484	total	11	44	1
-	-	-	-	-	-	-
test 485	model	1	10.839	0.246	3.269	0.004
test 485	residual	10	33.161	0.754
test 485	total	11	44	1
-	-	-	-	-	-	-
test 486	model	1	10.537	0.239	3.149	0.003
test 486	residual	10	33.463	0.761
test 486	total	11	44	1
-	-	-	-	-	-	-
test 487	model	1	10.728	0.244	3.224	0.002
test 487	residual	10	33.272	0.756
test 487	total	11	44	1
-	-	-	-	-	-	-
test 488	model	1	10.715	0.244	3.219	0.001
test 488	residual	10	33.285	0.756
test 488	total	11	44	1
-	-	-	-	-	-	-
test 489	model	1	10.589	0.241	3.169	0.004
test 489	residual	10	33.411	0.759
test 489	total	11	44	1
-	-	-	-	-	-	-
test 490	model	1	10.823	0.246	3.262	0.002
test 490	residual	10	33.177	0.754
test 490	total	11	44	1
-	-	-	-	-	-	-
test 491	model	1	10.682	0.243	3.206	0.003
test 491	residual	10	33.318	0.757
test 491	total	11	44	1
-	-	-	-	-	-	-
test 492	model	1	10.455	0.238	3.117	0.004
test 492	residual	10	33.545	0.762
test 492	total	11	44	1
-	-	-	-	-	-	-
test 493	model	1	10.725	0.244	3.223	0.002
test 493	residual	10	33.275	0.756
test 493	total	11	44	1
-	-	-	-	-	-	-
test 494	model	1	10.538	0.239	3.149	0.005
test 494	residual	10	33.462	0.761
test 494	total	11	44	1
-	-	-	-	-	-	-
test 495	model	1	10.664	0.242	3.199	0.004
test 495	residual	10	33.336	0.758
test 495	total	11	44	1
-	-	-	-	-	-	-
test 496	model	1	10.842	0.246	3.27	0.002
test 496	residual	10	33.158	0.754
test 496	total	11	44	1
-	-	-	-	-	-	-
test 497	model	1	9.914	0.225	2.909	0.005
test 497	residual	10	34.086	0.775
test 497	total	11	44	1
-	-	-	-	-	-	-
test 498	model	1	10.755	0.244	3.235	0.002
test 498	residual	10	33.245	0.756
test 498	total	11	44	1
-	-	-	-	-	-	-
test 499	model	1	10.67	0.242	3.201	0.004
test 499	residual	10	33.33	0.758
test 499	total	11	44	1
-	-	-	-	-	-	-
test 500	model	1	9.657	0.219	2.812	0.004
test 500	residual	10	34.343	0.781
[truncated: 2,002 more rows]

## Sheet: STable7
Supplementary Table 7: Results of NPMANOVA of North American stegosaurs vs ankylosaurs Late Jurassic and Early Cretaceous showing degrees of freedom, test-statistic and p-value for each iteration.
test	rowID	df	SS	R2	F	pr(>F)
test 1	model	1	8.177	0.227	2.351	0.018
test 1	residual	8	27.823	0.773
test 1	total	9	36	1
-	-	-	-	-	-	-
test 2	model	1	8.484	0.236	2.467	0.006
test 2	residual	8	27.516	0.764
test 2	total	9	36	1
-	-	-	-	-	-	-
test 3	model	1	8.177	0.227	2.351	0.014
test 3	residual	8	27.823	0.773
test 3	total	9	36	1
-	-	-	-	-	-	-
test 4	model	1	8.177	0.227	2.351	0.018
test 4	residual	8	27.823	0.773
test 4	total	9	36	1
-	-	-	-	-	-	-
test 5	model	1	8.484	0.236	2.467	0.002
test 5	residual	8	27.516	0.764
test 5	total	9	36	1
-	-	-	-	-	-	-
test 6	model	1	8.077	0.224	2.314	0.017
test 6	residual	8	27.923	0.776
test 6	total	9	36	1
-	-	-	-	-	-	-
test 7	model	1	8.156	0.227	2.343	0.019
test 7	residual	8	27.844	0.773
test 7	total	9	36	1
-	-	-	-	-	-	-
test 8	model	1	8.098	0.225	2.322	0.021
test 8	residual	8	27.902	0.775
test 8	total	9	36	1
-	-	-	-	-	-	-
test 9	model	1	8.098	0.225	2.322	0.03
test 9	residual	8	27.902	0.775
test 9	total	9	36	1
-	-	-	-	-	-	-
test 10	model	1	8.156	0.227	2.343	0.021
test 10	residual	8	27.844	0.773
test 10	total	9	36	1
-	-	-	-	-	-	-
test 11	model	1	8.098	0.225	2.322	0.021
test 11	residual	8	27.902	0.775
test 11	total	9	36	1
-	-	-	-	-	-	-
test 12	model	1	8.098	0.225	2.322	0.029
test 12	residual	8	27.902	0.775
test 12	total	9	36	1
-	-	-	-	-	-	-
test 13	model	1	8.484	0.236	2.467	0.014
test 13	residual	8	27.516	0.764
test 13	total	9	36	1
-	-	-	-	-	-	-
test 14	model	1	8.102	0.225	2.323	0.026
test 14	residual	8	27.898	0.775
test 14	total	9	36	1
-	-	-	-	-	-	-
test 15	model	1	8.156	0.227	2.343	0.024
test 15	residual	8	27.844	0.773
test 15	total	9	36	1
-	-	-	-	-	-	-
test 16	model	1	8.098	0.225	2.322	0.024
test 16	residual	8	27.902	0.775
test 16	total	9	36	1
-	-	-	-	-	-	-
test 17	model	1	8.177	0.227	2.351	0.028
test 17	residual	8	27.823	0.773
test 17	total	9	36	1
-	-	-	-	-	-	-
test 18	model	1	8.102	0.225	2.323	0.02
test 18	residual	8	27.898	0.775
test 18	total	9	36	1
-	-	-	-	-	-	-
test 19	model	1	8.177	0.227	2.351	0.028
test 19	residual	8	27.823	0.773
test 19	total	9	36	1
-	-	-	-	-	-	-
test 20	model	1	8.177	0.227	2.351	0.017
test 20	residual	8	27.823	0.773
test 20	total	9	36	1
-	-	-	-	-	-	-
test 21	model	1	8.484	0.236	2.467	0.011
test 21	residual	8	27.516	0.764
test 21	total	9	36	1
-	-	-	-	-	-	-
test 22	model	1	8.156	0.227	2.343	0.025
test 22	residual	8	27.844	0.773
test 22	total	9	36	1
-	-	-	-	-	-	-
test 23	model	1	8.484	0.236	2.467	0.015
test 23	residual	8	27.516	0.764
test 23	total	9	36	1
-	-	-	-	-	-	-
test 24	model	1	8.156	0.227	2.343	0.029
test 24	residual	8	27.844	0.773
test 24	total	9	36	1
-	-	-	-	-	-	-
test 25	model	1	8.102	0.225	2.323	0.023
test 25	residual	8	27.898	0.775
test 25	total	9	36	1
-	-	-	-	-	-	-
test 26	model	1	8.098	0.225	2.322	0.021
test 26	residual	8	27.902	0.775
test 26	total	9	36	1
-	-	-	-	-	-	-
test 27	model	1	8.102	0.225	2.323	0.018
test 27	residual	8	27.898	0.775
test 27	total	9	36	1
-	-	-	-	-	-	-
test 28	model	1	8.484	0.236	2.467	0.012
test 28	residual	8	27.516	0.764
test 28	total	9	36	1
-	-	-	-	-	-	-
test 29	model	1	8.484	0.236	2.467	0.007
test 29	residual	8	27.516	0.764
test 29	total	9	36	1
-	-	-	-	-	-	-
test 30	model	1	8.484	0.236	2.467	0.008
test 30	residual	8	27.516	0.764
test 30	total	9	36	1
-	-	-	-	-	-	-
test 31	model	1	8.098	0.225	2.322	0.03
test 31	residual	8	27.902	0.775
test 31	total	9	36	1
-	-	-	-	-	-	-
test 32	model	1	8.156	0.227	2.343	0.025
test 32	residual	8	27.844	0.773
test 32	total	9	36	1
-	-	-	-	-	-	-
test 33	model	1	8.156	0.227	2.343	0.031
test 33	residual	8	27.844	0.773
test 33	total	9	36	1
-	-	-	-	-	-	-
test 34	model	1	8.102	0.225	2.323	0.013
test 34	residual	8	27.898	0.775
test 34	total	9	36	1
-	-	-	-	-	-	-
test 35	model	1	8.102	0.225	2.323	0.018
test 35	residual	8	27.898	0.775
test 35	total	9	36	1
-	-	-	-	-	-	-
test 36	model	1	8.177	0.227	2.351	0.015
test 36	residual	8	27.823	0.773
test 36	total	9	36	1
-	-	-	-	-	-	-
test 37	model	1	8.102	0.225	2.323	0.014
test 37	residual	8	27.898	0.775
test 37	total	9	36	1
-	-	-	-	-	-	-
test 38	model	1	8.484	0.236	2.467	0.008
test 38	residual	8	27.516	0.764
test 38	total	9	36	1
-	-	-	-	-	-	-
test 39	model	1	8.098	0.225	2.322	0.015
test 39	residual	8	27.902	0.775
test 39	total	9	36	1
-	-	-	-	-	-	-
test 40	model	1	8.484	0.236	2.467	0.012
test 40	residual	8	27.516	0.764
test 40	total	9	36	1
-	-	-	-	-	-	-
test 41	model	1	8.156	0.227	2.343	0.029
test 41	residual	8	27.844	0.773
test 41	total	9	36	1
-	-	-	-	-	-	-
test 42	model	1	8.102	0.225	2.323	0.023
test 42	residual	8	27.898	0.775
test 42	total	9	36	1
-	-	-	-	-	-	-
test 43	model	1	8.102	0.225	2.323	0.021
test 43	residual	8	27.898	0.775
test 43	total	9	36	1
-	-	-	-	-	-	-
test 44	model	1	8.177	0.227	2.351	0.015
test 44	residual	8	27.823	0.773
test 44	total	9	36	1
-	-	-	-	-	-	-
test 45	model	1	8.177	0.227	2.351	0.017
test 45	residual	8	27.823	0.773
test 45	total	9	36	1
-	-	-	-	-	-	-
test 46	model	1	8.098	0.225	2.322	0.019
test 46	residual	8	27.902	0.775
test 46	total	9	36	1
-	-	-	-	-	-	-
test 47	model	1	8.177	0.227	2.351	0.013
test 47	residual	8	27.823	0.773
test 47	total	9	36	1
-	-	-	-	-	-	-
test 48	model	1	8.102	0.225	2.323	0.019
test 48	residual	8	27.898	0.775
test 48	total	9	36	1
-	-	-	-	-	-	-
test 49	model	1	8.102	0.225	2.323	0.01
test 49	residual	8	27.898	0.775
test 49	total	9	36	1
-	-	-	-	-	-	-
test 50	model	1	8.156	0.227	2.343	0.02
test 50	residual	8	27.844	0.773
test 50	total	9	36	1
-	-	-	-	-	-	-
test 51	model	1	8.077	0.224	2.314	0.029
test 51	residual	8	27.923	0.776
test 51	total	9	36	1
-	-	-	-	-	-	-
test 52	model	1	8.102	0.225	2.323	0.011
test 52	residual	8	27.898	0.775
test 52	total	9	36	1
-	-	-	-	-	-	-
test 53	model	1	8.077	0.224	2.314	0.029
test 53	residual	8	27.923	0.776
test 53	total	9	36	1
-	-	-	-	-	-	-
test 54	model	1	8.098	0.225	2.322	0.029
test 54	residual	8	27.902	0.775
test 54	total	9	36	1
-	-	-	-	-	-	-
test 55	model	1	8.077	0.224	2.314	0.028
test 55	residual	8	27.923	0.776
test 55	total	9	36	1
-	-	-	-	-	-	-
test 56	model	1	8.102	0.225	2.323	0.013
test 56	residual	8	27.898	0.775
test 56	total	9	36	1
-	-	-	-	-	-	-
test 57	model	1	8.156	0.227	2.343	0.02
test 57	residual	8	27.844	0.773
test 57	total	9	36	1
-	-	-	-	-	-	-
test 58	model	1	8.077	0.224	2.314	0.017
test 58	residual	8	27.923	0.776
test 58	total	9	36	1
-	-	-	-	-	-	-
test 59	model	1	8.077	0.224	2.314	0.016
test 59	residual	8	27.923	0.776
test 59	total	9	36	1
-	-	-	-	-	-	-
test 60	model	1	8.077	0.224	2.314	0.028
test 60	residual	8	27.923	0.776
test 60	total	9	36	1
-	-	-	-	-	-	-
test 61	model	1	8.077	0.224	2.314	0.024
test 61	residual	8	27.923	0.776
test 61	total	9	36	1
-	-	-	-	-	-	-
test 62	model	1	8.156	0.227	2.343	0.026
test 62	residual	8	27.844	0.773
test 62	total	9	36	1
-	-	-	-	-	-	-
test 63	model	1	8.102	0.225	2.323	0.014
test 63	residual	8	27.898	0.775
test 63	total	9	36	1
-	-	-	-	-	-	-
test 64	model	1	8.077	0.224	2.314	0.023
test 64	residual	8	27.923	0.776
test 64	total	9	36	1
-	-	-	-	-	-	-
test 65	model	1	8.484	0.236	2.467	0.012
test 65	residual	8	27.516	0.764
test 65	total	9	36	1
-	-	-	-	-	-	-
test 66	model	1	8.098	0.225	2.322	0.023
test 66	residual	8	27.902	0.775
test 66	total	9	36	1
-	-	-	-	-	-	-
test 67	model	1	8.102	0.225	2.323	0.013
test 67	residual	8	27.898	0.775
test 67	total	9	36	1
-	-	-	-	-	-	-
test 68	model	1	8.177	0.227	2.351	0.014
test 68	residual	8	27.823	0.773
test 68	total	9	36	1
-	-	-	-	-	-	-
test 69	model	1	8.098	0.225	2.322	0.022
test 69	residual	8	27.902	0.775
test 69	total	9	36	1
-	-	-	-	-	-	-
test 70	model	1	8.156	0.227	2.343	0.026
test 70	residual	8	27.844	0.773
test 70	total	9	36	1
-	-	-	-	-	-	-
test 71	model	1	8.177	0.227	2.351	0.018
test 71	residual	8	27.823	0.773
test 71	total	9	36	1
-	-	-	-	-	-	-
test 72	model	1	8.484	0.236	2.467	0.012
test 72	residual	8	27.516	0.764
test 72	total	9	36	1
-	-	-	-	-	-	-
test 73	model	1	8.177	0.227	2.351	0.015
test 73	residual	8	27.823	0.773
test 73	total	9	36	1
-	-	-	-	-	-	-
test 74	model	1	8.077	0.224	2.314	0.024
test 74	residual	8	27.923	0.776
test 74	total	9	36	1
-	-	-	-	-	-	-
test 75	model	1	8.156	0.227	2.343	0.025
test 75	residual	8	27.844	0.773
test 75	total	9	36	1
-	-	-	-	-	-	-
test 76	model	1	8.098	0.225	2.322	0.021
test 76	residual	8	27.902	0.775
test 76	total	9	36	1
-	-	-	-	-	-	-
test 77	model	1	8.102	0.225	2.323	0.014
test 77	residual	8	27.898	0.775
test 77	total	9	36	1
-	-	-	-	-	-	-
test 78	model	1	8.077	0.224	2.314	0.028
test 78	residual	8	27.923	0.776
test 78	total	9	36	1
-	-	-	-	-	-	-
test 79	model	1	8.484	0.236	2.467	0.01
test 79	residual	8	27.516	0.764
test 79	total	9	36	1
-	-	-	-	-	-	-
test 80	model	1	8.156	0.227	2.343	0.025
test 80	residual	8	27.844	0.773
test 80	total	9	36	1
-	-	-	-	-	-	-
test 81	model	1	8.484	0.236	2.467	0.011
test 81	residual	8	27.516	0.764
test 81	total	9	36	1
-	-	-	-	-	-	-
test 82	model	1	8.102	0.225	2.323	0.016
test 82	residual	8	27.898	0.775
test 82	total	9	36	1
-	-	-	-	-	-	-
test 83	model	1	8.484	0.236	2.467	0.006
test 83	residual	8	27.516	0.764
test 83	total	9	36	1
-	-	-	-	-	-	-
test 84	model	1	8.177	0.227	2.351	0.019
test 84	residual	8	27.823	0.773
test 84	total	9	36	1
-	-	-	-	-	-	-
test 85	model	1	8.484	0.236	2.467	0.005
test 85	residual	8	27.516	0.764
test 85	total	9	36	1
-	-	-	-	-	-	-
test 86	model	1	8.484	0.236	2.467	0.006
test 86	residual	8	27.516	0.764
test 86	total	9	36	1
-	-	-	-	-	-	-
test 87	model	1	8.098	0.225	2.322	0.028
test 87	residual	8	27.902	0.775
test 87	total	9	36	1
-	-	-	-	-	-	-
test 88	model	1	8.156	0.227	2.343	0.023
test 88	residual	8	27.844	0.773
test 88	total	9	36	1
-	-	-	-	-	-	-
test 89	model	1	8.098	0.225	2.322	0.025
test 89	residual	8	27.902	0.775
test 89	total	9	36	1
-	-	-	-	-	-	-
test 90	model	1	8.484	0.236	2.467	0.012
test 90	residual	8	27.516	0.764
test 90	total	9	36	1
-	-	-	-	-	-	-
test 91	model	1	8.156	0.227	2.343	0.024
test 91	residual	8	27.844	0.773
test 91	total	9	36	1
-	-	-	-	-	-	-
test 92	model	1	8.177	0.227	2.351	0.018
test 92	residual	8	27.823	0.773
test 92	total	9	36	1
-	-	-	-	-	-	-
test 93	model	1	8.484	0.236	2.467	0.011
test 93	residual	8	27.516	0.764
test 93	total	9	36	1
-	-	-	-	-	-	-
test 94	model	1	8.484	0.236	2.467	0.013
test 94	residual	8	27.516	0.764
test 94	total	9	36	1
-	-	-	-	-	-	-
test 95	model	1	8.098	0.225	2.322	0.028
test 95	residual	8	27.902	0.775
test 95	total	9	36	1
-	-	-	-	-	-	-
test 96	model	1	8.102	0.225	2.323	0.01
test 96	residual	8	27.898	0.775
test 96	total	9	36	1
-	-	-	-	-	-	-
test 97	model	1	8.177	0.227	2.351	0.022
test 97	residual	8	27.823	0.773
test 97	total	9	36	1
-	-	-	-	-	-	-
test 98	model	1	8.156	0.227	2.343	0.024
test 98	residual	8	27.844	0.773
test 98	total	9	36	1
-	-	-	-	-	-	-
test 99	model	1	8.156	0.227	2.343	0.025
test 99	residual	8	27.844	0.773
test 99	total	9	36	1
-	-	-	-	-	-	-
test 100	model	1	8.156	0.227	2.343	0.023
test 100	residual	8	27.844	0.773
test 100	total	9	36	1
-	-	-	-	-	-	-
test 101	model	1	8.156	0.227	2.343	0.032
test 101	residual	8	27.844	0.773
test 101	total	9	36	1
-	-	-	-	-	-	-
test 102	model	1	8.098	0.225	2.322	0.022
test 102	residual	8	27.902	0.775
test 102	total	9	36	1
-	-	-	-	-	-	-
test 103	model	1	8.177	0.227	2.351	0.015
test 103	residual	8	27.823	0.773
test 103	total	9	36	1
-	-	-	-	-	-	-
test 104	model	1	8.156	0.227	2.343	0.038
test 104	residual	8	27.844	0.773
test 104	total	9	36	1
-	-	-	-	-	-	-
test 105	model	1	8.484	0.236	2.467	0.011
test 105	residual	8	27.516	0.764
test 105	total	9	36	1
-	-	-	-	-	-	-
test 106	model	1	8.156	0.227	2.343	0.024
test 106	residual	8	27.844	0.773
test 106	total	9	36	1
-	-	-	-	-	-	-
test 107	model	1	8.156	0.227	2.343	0.029
test 107	residual	8	27.844	0.773
test 107	total	9	36	1
-	-	-	-	-	-	-
test 108	model	1	8.484	0.236	2.467	0.006
test 108	residual	8	27.516	0.764
test 108	total	9	36	1
-	-	-	-	-	-	-
test 109	model	1	8.102	0.225	2.323	0.014
test 109	residual	8	27.898	0.775
test 109	total	9	36	1
-	-	-	-	-	-	-
test 110	model	1	8.484	0.236	2.467	0.009
test 110	residual	8	27.516	0.764
test 110	total	9	36	1
-	-	-	-	-	-	-
test 111	model	1	8.098	0.225	2.322	0.024
test 111	residual	8	27.902	0.775
test 111	total	9	36	1
-	-	-	-	-	-	-
test 112	model	1	8.102	0.225	2.323	0.006
test 112	residual	8	27.898	0.775
test 112	total	9	36	1
-	-	-	-	-	-	-
test 113	model	1	8.102	0.225	2.323	0.018
test 113	residual	8	27.898	0.775
test 113	total	9	36	1
-	-	-	-	-	-	-
test 114	model	1	8.156	0.227	2.343	0.022
test 114	residual	8	27.844	0.773
test 114	total	9	36	1
-	-	-	-	-	-	-
test 115	model	1	8.098	0.225	2.322	0.027
test 115	residual	8	27.902	0.775
test 115	total	9	36	1
-	-	-	-	-	-	-
test 116	model	1	8.098	0.225	2.322	0.02
test 116	residual	8	27.902	0.775
test 116	total	9	36	1
-	-	-	-	-	-	-
test 117	model	1	8.098	0.225	2.322	0.013
test 117	residual	8	27.902	0.775
test 117	total	9	36	1
-	-	-	-	-	-	-
test 118	model	1	8.177	0.227	2.351	0.018
test 118	residual	8	27.823	0.773
test 118	total	9	36	1
-	-	-	-	-	-	-
test 119	model	1	8.077	0.224	2.314	0.03
test 119	residual	8	27.923	0.776
test 119	total	9	36	1
-	-	-	-	-	-	-
test 120	model	1	8.077	0.224	2.314	0.027
test 120	residual	8	27.923	0.776
test 120	total	9	36	1
-	-	-	-	-	-	-
test 121	model	1	8.156	0.227	2.343	0.01
test 121	residual	8	27.844	0.773
test 121	total	9	36	1
-	-	-	-	-	-	-
test 122	model	1	8.102	0.225	2.323	0.016
test 122	residual	8	27.898	0.775
test 122	total	9	36	1
-	-	-	-	-	-	-
test 123	model	1	8.102	0.225	2.323	0.014
test 123	residual	8	27.898	0.775
test 123	total	9	36	1
-	-	-	-	-	-	-
test 124	model	1	8.177	0.227	2.351	0.012
test 124	residual	8	27.823	0.773
test 124	total	9	36	1
-	-	-	-	-	-	-
test 125	model	1	8.156	0.227	2.343	0.024
test 125	residual	8	27.844	0.773
test 125	total	9	36	1
-	-	-	-	-	-	-
test 126	model	1	8.098	0.225	2.322	0.027
test 126	residual	8	27.902	0.775
test 126	total	9	36	1
-	-	-	-	-	-	-
test 127	model	1	8.098	0.225	2.322	0.033
test 127	residual	8	27.902	0.775
test 127	total	9	36	1
-	-	-	-	-	-	-
test 128	model	1	8.098	0.225	2.322	0.016
test 128	residual	8	27.902	0.775
test 128	total	9	36	1
-	-	-	-	-	-	-
test 129	model	1	8.077	0.224	2.314	0.021
test 129	residual	8	27.923	0.776
test 129	total	9	36	1
-	-	-	-	-	-	-
test 130	model	1	8.484	0.236	2.467	0.009
test 130	residual	8	27.516	0.764
test 130	total	9	36	1
-	-	-	-	-	-	-
test 131	model	1	8.077	0.224	2.314	0.024
test 131	residual	8	27.923	0.776
test 131	total	9	36	1
-	-	-	-	-	-	-
test 132	model	1	8.177	0.227	2.351	0.019
test 132	residual	8	27.823	0.773
test 132	total	9	36	1
-	-	-	-	-	-	-
test 133	model	1	8.077	0.224	2.314	0.027
test 133	residual	8	27.923	0.776
test 133	total	9	36	1
-	-	-	-	-	-	-
test 134	model	1	8.098	0.225	2.322	0.031
test 134	residual	8	27.902	0.775
test 134	total	9	36	1
-	-	-	-	-	-	-
test 135	model	1	8.102	0.225	2.323	0.015
test 135	residual	8	27.898	0.775
test 135	total	9	36	1
-	-	-	-	-	-	-
test 136	model	1	8.098	0.225	2.322	0.027
test 136	residual	8	27.902	0.775
test 136	total	9	36	1
-	-	-	-	-	-	-
test 137	model	1	8.098	0.225	2.322	0.032
test 137	residual	8	27.902	0.775
test 137	total	9	36	1
-	-	-	-	-	-	-
test 138	model	1	8.484	0.236	2.467	0.01
test 138	residual	8	27.516	0.764
test 138	total	9	36	1
-	-	-	-	-	-	-
test 139	model	1	8.484	0.236	2.467	0.01
test 139	residual	8	27.516	0.764
test 139	total	9	36	1
-	-	-	-	-	-	-
test 140	model	1	8.102	0.225	2.323	0.013
test 140	residual	8	27.898	0.775
test 140	total	9	36	1
-	-	-	-	-	-	-
test 141	model	1	8.484	0.236	2.467	0.007
test 141	residual	8	27.516	0.764
test 141	total	9	36	1
-	-	-	-	-	-	-
test 142	model	1	8.077	0.224	2.314	0.024
test 142	residual	8	27.923	0.776
test 142	total	9	36	1
-	-	-	-	-	-	-
test 143	model	1	8.102	0.225	2.323	0.019
test 143	residual	8	27.898	0.775
test 143	total	9	36	1
-	-	-	-	-	-	-
test 144	model	1	8.484	0.236	2.467	0.011
test 144	residual	8	27.516	0.764
test 144	total	9	36	1
-	-	-	-	-	-	-
test 145	model	1	8.102	0.225	2.323	0.017
test 145	residual	8	27.898	0.775
test 145	total	9	36	1
-	-	-	-	-	-	-
test 146	model	1	8.484	0.236	2.467	0.013
test 146	residual	8	27.516	0.764
test 146	total	9	36	1
-	-	-	-	-	-	-
test 147	model	1	8.177	0.227	2.351	0.019
test 147	residual	8	27.823	0.773
test 147	total	9	36	1
-	-	-	-	-	-	-
test 148	model	1	8.156	0.227	2.343	0.021
test 148	residual	8	27.844	0.773
test 148	total	9	36	1
-	-	-	-	-	-	-
test 149	model	1	8.484	0.236	2.467	0.006
test 149	residual	8	27.516	0.764
test 149	total	9	36	1
-	-	-	-	-	-	-
test 150	model	1	8.077	0.224	2.314	0.022
test 150	residual	8	27.923	0.776
test 150	total	9	36	1
-	-	-	-	-	-	-
test 151	model	1	8.098	0.225	2.322	0.028
test 151	residual	8	27.902	0.775
test 151	total	9	36	1
-	-	-	-	-	-	-
test 152	model	1	8.102	0.225	2.323	0.019
test 152	residual	8	27.898	0.775
test 152	total	9	36	1
-	-	-	-	-	-	-
test 153	model	1	8.177	0.227	2.351	0.01
test 153	residual	8	27.823	0.773
test 153	total	9	36	1
-	-	-	-	-	-	-
test 154	model	1	8.102	0.225	2.323	0.015
test 154	residual	8	27.898	0.775
test 154	total	9	36	1
-	-	-	-	-	-	-
test 155	model	1	8.484	0.236	2.467	0.007
test 155	residual	8	27.516	0.764
test 155	total	9	36	1
-	-	-	-	-	-	-
test 156	model	1	8.177	0.227	2.351	0.012
test 156	residual	8	27.823	0.773
test 156	total	9	36	1
-	-	-	-	-	-	-
test 157	model	1	8.098	0.225	2.322	0.028
test 157	residual	8	27.902	0.775
test 157	total	9	36	1
-	-	-	-	-	-	-
test 158	model	1	8.177	0.227	2.351	0.015
test 158	residual	8	27.823	0.773
test 158	total	9	36	1
-	-	-	-	-	-	-
test 159	model	1	8.077	0.224	2.314	0.019
test 159	residual	8	27.923	0.776
test 159	total	9	36	1
-	-	-	-	-	-	-
test 160	model	1	8.098	0.225	2.322	0.023
test 160	residual	8	27.902	0.775
test 160	total	9	36	1
-	-	-	-	-	-	-
test 161	model	1	8.077	0.224	2.314	0.028
test 161	residual	8	27.923	0.776
test 161	total	9	36	1
-	-	-	-	-	-	-
test 162	model	1	8.177	0.227	2.351	0.014
test 162	residual	8	27.823	0.773
test 162	total	9	36	1
-	-	-	-	-	-	-
test 163	model	1	8.098	0.225	2.322	0.03
test 163	residual	8	27.902	0.775
test 163	total	9	36	1
-	-	-	-	-	-	-
test 164	model	1	8.102	0.225	2.323	0.014
test 164	residual	8	27.898	0.775
test 164	total	9	36	1
-	-	-	-	-	-	-
test 165	model	1	8.077	0.224	2.314	0.021
test 165	residual	8	27.923	0.776
test 165	total	9	36	1
-	-	-	-	-	-	-
test 166	model	1	8.102	0.225	2.323	0.016
test 166	residual	8	27.898	0.775
test 166	total	9	36	1
-	-	-	-	-	-	-
test 167	model	1	8.098	0.225	2.322	0.023
test 167	residual	8	27.902	0.775
test 167	total	9	36	1
-	-	-	-	-	-	-
test 168	model	1	8.484	0.236	2.467	0.009
test 168	residual	8	27.516	0.764
test 168	total	9	36	1
-	-	-	-	-	-	-
test 169	model	1	8.156	0.227	2.343	0.035
test 169	residual	8	27.844	0.773
test 169	total	9	36	1
-	-	-	-	-	-	-
test 170	model	1	8.484	0.236	2.467	0.014
test 170	residual	8	27.516	0.764
test 170	total	9	36	1
-	-	-	-	-	-	-
test 171	model	1	8.098	0.225	2.322	0.019
test 171	residual	8	27.902	0.775
test 171	total	9	36	1
-	-	-	-	-	-	-
test 172	model	1	8.102	0.225	2.323	0.022
test 172	residual	8	27.898	0.775
test 172	total	9	36	1
-	-	-	-	-	-	-
test 173	model	1	8.077	0.224	2.314	0.027
test 173	residual	8	27.923	0.776
test 173	total	9	36	1
-	-	-	-	-	-	-
test 174	model	1	8.102	0.225	2.323	0.02
test 174	residual	8	27.898	0.775
test 174	total	9	36	1
-	-	-	-	-	-	-
test 175	model	1	8.077	0.224	2.314	0.024
test 175	residual	8	27.923	0.776
test 175	total	9	36	1
-	-	-	-	-	-	-
test 176	model	1	8.177	0.227	2.351	0.015
test 176	residual	8	27.823	0.773
test 176	total	9	36	1
-	-	-	-	-	-	-
test 177	model	1	8.077	0.224	2.314	0.019
test 177	residual	8	27.923	0.776
test 177	total	9	36	1
-	-	-	-	-	-	-
test 178	model	1	8.077	0.224	2.314	0.025
test 178	residual	8	27.923	0.776
test 178	total	9	36	1
-	-	-	-	-	-	-
test 179	model	1	8.077	0.224	2.314	0.029
test 179	residual	8	27.923	0.776
test 179	total	9	36	1
-	-	-	-	-	-	-
test 180	model	1	8.177	0.227	2.351	0.021
test 180	residual	8	27.823	0.773
test 180	total	9	36	1
-	-	-	-	-	-	-
test 181	model	1	8.102	0.225	2.323	0.012
test 181	residual	8	27.898	0.775
test 181	total	9	36	1
-	-	-	-	-	-	-
test 182	model	1	8.077	0.224	2.314	0.03
test 182	residual	8	27.923	0.776
test 182	total	9	36	1
-	-	-	-	-	-	-
test 183	model	1	8.484	0.236	2.467	0.007
test 183	residual	8	27.516	0.764
test 183	total	9	36	1
-	-	-	-	-	-	-
test 184	model	1	8.156	0.227	2.343	0.035
test 184	residual	8	27.844	0.773
test 184	total	9	36	1
-	-	-	-	-	-	-
test 185	model	1	8.098	0.225	2.322	0.024
test 185	residual	8	27.902	0.775
test 185	total	9	36	1
-	-	-	-	-	-	-
test 186	model	1	8.484	0.236	2.467	0.009
test 186	residual	8	27.516	0.764
test 186	total	9	36	1
-	-	-	-	-	-	-
test 187	model	1	8.156	0.227	2.343	0.024
test 187	residual	8	27.844	0.773
test 187	total	9	36	1
-	-	-	-	-	-	-
test 188	model	1	8.484	0.236	2.467	0.003
test 188	residual	8	27.516	0.764
test 188	total	9	36	1
-	-	-	-	-	-	-
test 189	model	1	8.484	0.236	2.467	0.006
test 189	residual	8	27.516	0.764
test 189	total	9	36	1
-	-	-	-	-	-	-
test 190	model	1	8.156	0.227	2.343	0.04
test 190	residual	8	27.844	0.773
test 190	total	9	36	1
-	-	-	-	-	-	-
test 191	model	1	8.156	0.227	2.343	0.026
test 191	residual	8	27.844	0.773
test 191	total	9	36	1
-	-	-	-	-	-	-
test 192	model	1	8.098	0.225	2.322	0.037
test 192	residual	8	27.902	0.775
test 192	total	9	36	1
-	-	-	-	-	-	-
test 193	model	1	8.484	0.236	2.467	0.015
test 193	residual	8	27.516	0.764
test 193	total	9	36	1
-	-	-	-	-	-	-
test 194	model	1	8.177	0.227	2.351	0.014
test 194	residual	8	27.823	0.773
test 194	total	9	36	1
-	-	-	-	-	-	-
test 195	model	1	8.077	0.224	2.314	0.026
test 195	residual	8	27.923	0.776
test 195	total	9	36	1
-	-	-	-	-	-	-
test 196	model	1	8.156	0.227	2.343	0.028
test 196	residual	8	27.844	0.773
test 196	total	9	36	1
-	-	-	-	-	-	-
test 197	model	1	8.098	0.225	2.322	0.026
test 197	residual	8	27.902	0.775
test 197	total	9	36	1
-	-	-	-	-	-	-
test 198	model	1	8.484	0.236	2.467	0.021
test 198	residual	8	27.516	0.764
test 198	total	9	36	1
-	-	-	-	-	-	-
test 199	model	1	8.156	0.227	2.343	0.022
test 199	residual	8	27.844	0.773
test 199	total	9	36	1
-	-	-	-	-	-	-
test 200	model	1	8.177	0.227	2.351	0.014
test 200	residual	8	27.823	0.773
test 200	total	9	36	1
-	-	-	-	-	-	-
test 201	model	1	8.156	0.227	2.343	0.016
test 201	residual	8	27.844	0.773
test 201	total	9	36	1
-	-	-	-	-	-	-
test 202	model	1	8.098	0.225	2.322	0.021
test 202	residual	8	27.902	0.775
test 202	total	9	36	1
-	-	-	-	-	-	-
test 203	model	1	8.177	0.227	2.351	0.016
test 203	residual	8	27.823	0.773
test 203	total	9	36	1
-	-	-	-	-	-	-
test 204	model	1	8.484	0.236	2.467	0.008
test 204	residual	8	27.516	0.764
test 204	total	9	36	1
-	-	-	-	-	-	-
test 205	model	1	8.156	0.227	2.343	0.03
test 205	residual	8	27.844	0.773
test 205	total	9	36	1
-	-	-	-	-	-	-
test 206	model	1	8.177	0.227	2.351	0.022
test 206	residual	8	27.823	0.773
test 206	total	9	36	1
-	-	-	-	-	-	-
test 207	model	1	8.098	0.225	2.322	0.018
test 207	residual	8	27.902	0.775
test 207	total	9	36	1
-	-	-	-	-	-	-
test 208	model	1	8.177	0.227	2.351	0.02
test 208	residual	8	27.823	0.773
test 208	total	9	36	1
-	-	-	-	-	-	-
test 209	model	1	8.077	0.224	2.314	0.029
test 209	residual	8	27.923	0.776
test 209	total	9	36	1
-	-	-	-	-	-	-
test 210	model	1	8.484	0.236	2.467	0.009
test 210	residual	8	27.516	0.764
test 210	total	9	36	1
-	-	-	-	-	-	-
test 211	model	1	8.156	0.227	2.343	0.029
test 211	residual	8	27.844	0.773
test 211	total	9	36	1
-	-	-	-	-	-	-
test 212	model	1	8.098	0.225	2.322	0.023
test 212	residual	8	27.902	0.775
test 212	total	9	36	1
-	-	-	-	-	-	-
test 213	model	1	8.177	0.227	2.351	0.019
test 213	residual	8	27.823	0.773
test 213	total	9	36	1
-	-	-	-	-	-	-
test 214	model	1	8.177	0.227	2.351	0.014
test 214	residual	8	27.823	0.773
test 214	total	9	36	1
-	-	-	-	-	-	-
test 215	model	1	8.098	0.225	2.322	0.024
test 215	residual	8	27.902	0.775
test 215	total	9	36	1
-	-	-	-	-	-	-
test 216	model	1	8.177	0.227	2.351	0.013
test 216	residual	8	27.823	0.773
test 216	total	9	36	1
-	-	-	-	-	-	-
test 217	model	1	8.098	0.225	2.322	0.024
test 217	residual	8	27.902	0.775
test 217	total	9	36	1
-	-	-	-	-	-	-
test 218	model	1	8.077	0.224	2.314	0.03
test 218	residual	8	27.923	0.776
test 218	total	9	36	1
-	-	-	-	-	-	-
test 219	model	1	8.077	0.224	2.314	0.034
test 219	residual	8	27.923	0.776
test 219	total	9	36	1
-	-	-	-	-	-	-
test 220	model	1	8.098	0.225	2.322	0.021
test 220	residual	8	27.902	0.775
test 220	total	9	36	1
-	-	-	-	-	-	-
test 221	model	1	8.484	0.236	2.467	0.005
test 221	residual	8	27.516	0.764
test 221	total	9	36	1
-	-	-	-	-	-	-
test 222	model	1	8.156	0.227	2.343	0.022
test 222	residual	8	27.844	0.773
test 222	total	9	36	1
-	-	-	-	-	-	-
test 223	model	1	8.077	0.224	2.314	0.04
test 223	residual	8	27.923	0.776
test 223	total	9	36	1
-	-	-	-	-	-	-
test 224	model	1	8.177	0.227	2.351	0.021
test 224	residual	8	27.823	0.773
test 224	total	9	36	1
-	-	-	-	-	-	-
test 225	model	1	8.484	0.236	2.467	0.011
test 225	residual	8	27.516	0.764
test 225	total	9	36	1
-	-	-	-	-	-	-
test 226	model	1	8.077	0.224	2.314	0.026
test 226	residual	8	27.923	0.776
test 226	total	9	36	1
-	-	-	-	-	-	-
test 227	model	1	8.102	0.225	2.323	0.016
test 227	residual	8	27.898	0.775
test 227	total	9	36	1
-	-	-	-	-	-	-
test 228	model	1	8.077	0.224	2.314	0.023
test 228	residual	8	27.923	0.776
test 228	total	9	36	1
-	-	-	-	-	-	-
test 229	model	1	8.098	0.225	2.322	0.02
test 229	residual	8	27.902	0.775
test 229	total	9	36	1
-	-	-	-	-	-	-
test 230	model	1	8.098	0.225	2.322	0.023
test 230	residual	8	27.902	0.775
test 230	total	9	36	1
-	-	-	-	-	-	-
test 231	model	1	8.102	0.225	2.323	0.02
test 231	residual	8	27.898	0.775
test 231	total	9	36	1
-	-	-	-	-	-	-
test 232	model	1	8.156	0.227	2.343	0.022
test 232	residual	8	27.844	0.773
test 232	total	9	36	1
-	-	-	-	-	-	-
test 233	model	1	8.102	0.225	2.323	0.01
test 233	residual	8	27.898	0.775
test 233	total	9	36	1
-	-	-	-	-	-	-
test 234	model	1	8.177	0.227	2.351	0.015
test 234	residual	8	27.823	0.773
test 234	total	9	36	1
-	-	-	-	-	-	-
test 235	model	1	8.177	0.227	2.351	0.02
test 235	residual	8	27.823	0.773
test 235	total	9	36	1
-	-	-	-	-	-	-
test 236	model	1	8.077	0.224	2.314	0.022
test 236	residual	8	27.923	0.776
test 236	total	9	36	1
-	-	-	-	-	-	-
test 237	model	1	8.177	0.227	2.351	0.024
test 237	residual	8	27.823	0.773
test 237	total	9	36	1
-	-	-	-	-	-	-
test 238	model	1	8.156	0.227	2.343	0.018
test 238	residual	8	27.844	0.773
test 238	total	9	36	1
-	-	-	-	-	-	-
test 239	model	1	8.098	0.225	2.322	0.025
test 239	residual	8	27.902	0.775
test 239	total	9	36	1
-	-	-	-	-	-	-
test 240	model	1	8.098	0.225	2.322	0.021
test 240	residual	8	27.902	0.775
test 240	total	9	36	1
-	-	-	-	-	-	-
test 241	model	1	8.177	0.227	2.351	0.018
test 241	residual	8	27.823	0.773
test 241	total	9	36	1
-	-	-	-	-	-	-
test 242	model	1	8.484	0.236	2.467	0.008
test 242	residual	8	27.516	0.764
test 242	total	9	36	1
-	-	-	-	-	-	-
test 243	model	1	8.484	0.236	2.467	0.008
test 243	residual	8	27.516	0.764
test 243	total	9	36	1
-	-	-	-	-	-	-
test 244	model	1	8.177	0.227	2.351	0.016
test 244	residual	8	27.823	0.773
test 244	total	9	36	1
-	-	-	-	-	-	-
test 245	model	1	8.484	0.236	2.467	0.011
test 245	residual	8	27.516	0.764
test 245	total	9	36	1
-	-	-	-	-	-	-
test 246	model	1	8.098	0.225	2.322	0.019
test 246	residual	8	27.902	0.775
test 246	total	9	36	1
-	-	-	-	-	-	-
test 247	model	1	8.177	0.227	2.351	0.021
test 247	residual	8	27.823	0.773
test 247	total	9	36	1
-	-	-	-	-	-	-
test 248	model	1	8.102	0.225	2.323	0.014
test 248	residual	8	27.898	0.775
test 248	total	9	36	1
-	-	-	-	-	-	-
test 249	model	1	8.156	0.227	2.343	0.038
test 249	residual	8	27.844	0.773
test 249	total	9	36	1
-	-	-	-	-	-	-
test 250	model	1	8.098	0.225	2.322	0.025
test 250	residual	8	27.902	0.775
test 250	total	9	36	1
-	-	-	-	-	-	-
test 251	model	1	8.177	0.227	2.351	0.025
test 251	residual	8	27.823	0.773
test 251	total	9	36	1
-	-	-	-	-	-	-
test 252	model	1	8.077	0.224	2.314	0.025
test 252	residual	8	27.923	0.776
test 252	total	9	36	1
-	-	-	-	-	-	-
test 253	model	1	8.077	0.224	2.314	0.023
test 253	residual	8	27.923	0.776
test 253	total	9	36	1
-	-	-	-	-	-	-
test 254	model	1	8.077	0.224	2.314	0.025
test 254	residual	8	27.923	0.776
test 254	total	9	36	1
-	-	-	-	-	-	-
test 255	model	1	8.077	0.224	2.314	0.027
test 255	residual	8	27.923	0.776
test 255	total	9	36	1
-	-	-	-	-	-	-
test 256	model	1	8.098	0.225	2.322	0.018
test 256	residual	8	27.902	0.775
test 256	total	9	36	1
-	-	-	-	-	-	-
test 257	model	1	8.077	0.224	2.314	0.021
test 257	residual	8	27.923	0.776
test 257	total	9	36	1
-	-	-	-	-	-	-
test 258	model	1	8.156	0.227	2.343	0.028
test 258	residual	8	27.844	0.773
test 258	total	9	36	1
-	-	-	-	-	-	-
test 259	model	1	8.077	0.224	2.314	0.028
test 259	residual	8	27.923	0.776
test 259	total	9	36	1
-	-	-	-	-	-	-
test 260	model	1	8.077	0.224	2.314	0.024
test 260	residual	8	27.923	0.776
test 260	total	9	36	1
-	-	-	-	-	-	-
test 261	model	1	8.098	0.225	2.322	0.027
test 261	residual	8	27.902	0.775
test 261	total	9	36	1
-	-	-	-	-	-	-
test 262	model	1	8.077	0.224	2.314	0.026
test 262	residual	8	27.923	0.776
test 262	total	9	36	1
-	-	-	-	-	-	-
test 263	model	1	8.077	0.224	2.314	0.027
test 263	residual	8	27.923	0.776
test 263	total	9	36	1
-	-	-	-	-	-	-
test 264	model	1	8.177	0.227	2.351	0.012
test 264	residual	8	27.823	0.773
test 264	total	9	36	1
-	-	-	-	-	-	-
test 265	model	1	8.156	0.227	2.343	0.02
test 265	residual	8	27.844	0.773
test 265	total	9	36	1
-	-	-	-	-	-	-
test 266	model	1	8.077	0.224	2.314	0.026
test 266	residual	8	27.923	0.776
test 266	total	9	36	1
-	-	-	-	-	-	-
test 267	model	1	8.098	0.225	2.322	0.025
test 267	residual	8	27.902	0.775
test 267	total	9	36	1
-	-	-	-	-	-	-
test 268	model	1	8.102	0.225	2.323	0.019
test 268	residual	8	27.898	0.775
test 268	total	9	36	1
-	-	-	-	-	-	-
test 269	model	1	8.177	0.227	2.351	0.019
test 269	residual	8	27.823	0.773
test 269	total	9	36	1
-	-	-	-	-	-	-
test 270	model	1	8.484	0.236	2.467	0.004
test 270	residual	8	27.516	0.764
test 270	total	9	36	1
-	-	-	-	-	-	-
test 271	model	1	8.156	0.227	2.343	0.021
test 271	residual	8	27.844	0.773
test 271	total	9	36	1
-	-	-	-	-	-	-
test 272	model	1	8.102	0.225	2.323	0.017
test 272	residual	8	27.898	0.775
test 272	total	9	36	1
-	-	-	-	-	-	-
test 273	model	1	8.484	0.236	2.467	0.006
test 273	residual	8	27.516	0.764
test 273	total	9	36	1
-	-	-	-	-	-	-
test 274	model	1	8.156	0.227	2.343	0.034
test 274	residual	8	27.844	0.773
test 274	total	9	36	1
-	-	-	-	-	-	-
test 275	model	1	8.156	0.227	2.343	0.022
test 275	residual	8	27.844	0.773
test 275	total	9	36	1
-	-	-	-	-	-	-
test 276	model	1	8.156	0.227	2.343	0.02
test 276	residual	8	27.844	0.773
test 276	total	9	36	1
-	-	-	-	-	-	-
test 277	model	1	8.102	0.225	2.323	0.021
test 277	residual	8	27.898	0.775
test 277	total	9	36	1
-	-	-	-	-	-	-
test 278	model	1	8.077	0.224	2.314	0.023
test 278	residual	8	27.923	0.776
test 278	total	9	36	1
-	-	-	-	-	-	-
test 279	model	1	8.102	0.225	2.323	0.013
test 279	residual	8	27.898	0.775
test 279	total	9	36	1
-	-	-	-	-	-	-
test 280	model	1	8.102	0.225	2.323	0.018
test 280	residual	8	27.898	0.775
test 280	total	9	36	1
-	-	-	-	-	-	-
test 281	model	1	8.077	0.224	2.314	0.032
test 281	residual	8	27.923	0.776
test 281	total	9	36	1
-	-	-	-	-	-	-
test 282	model	1	8.156	0.227	2.343	0.027
test 282	residual	8	27.844	0.773
test 282	total	9	36	1
-	-	-	-	-	-	-
test 283	model	1	8.102	0.225	2.323	0.02
test 283	residual	8	27.898	0.775
test 283	total	9	36	1
-	-	-	-	-	-	-
test 284	model	1	8.484	0.236	2.467	0.005
test 284	residual	8	27.516	0.764
test 284	total	9	36	1
-	-	-	-	-	-	-
test 285	model	1	8.077	0.224	2.314	0.021
test 285	residual	8	27.923	0.776
test 285	total	9	36	1
-	-	-	-	-	-	-
test 286	model	1	8.102	0.225	2.323	0.019
test 286	residual	8	27.898	0.775
test 286	total	9	36	1
-	-	-	-	-	-	-
test 287	model	1	8.102	0.225	2.323	0.016
test 287	residual	8	27.898	0.775
test 287	total	9	36	1
-	-	-	-	-	-	-
test 288	model	1	8.102	0.225	2.323	0.018
test 288	residual	8	27.898	0.775
test 288	total	9	36	1
-	-	-	-	-	-	-
test 289	model	1	8.156	0.227	2.343	0.027
test 289	residual	8	27.844	0.773
test 289	total	9	36	1
-	-	-	-	-	-	-
test 290	model	1	8.484	0.236	2.467	0.008
test 290	residual	8	27.516	0.764
test 290	total	9	36	1
-	-	-	-	-	-	-
test 291	model	1	8.156	0.227	2.343	0.021
test 291	residual	8	27.844	0.773
test 291	total	9	36	1
-	-	-	-	-	-	-
test 292	model	1	8.102	0.225	2.323	0.019
test 292	residual	8	27.898	0.775
test 292	total	9	36	1
-	-	-	-	-	-	-
test 293	model	1	8.156	0.227	2.343	0.019
test 293	residual	8	27.844	0.773
test 293	total	9	36	1
-	-	-	-	-	-	-
test 294	model	1	8.177	0.227	2.351	0.018
test 294	residual	8	27.823	0.773
test 294	total	9	36	1
-	-	-	-	-	-	-
test 295	model	1	8.156	0.227	2.343	0.03
test 295	residual	8	27.844	0.773
test 295	total	9	36	1
-	-	-	-	-	-	-
test 296	model	1	8.156	0.227	2.343	0.024
test 296	residual	8	27.844	0.773
test 296	total	9	36	1
-	-	-	-	-	-	-
test 297	model	1	8.484	0.236	2.467	0.012
test 297	residual	8	27.516	0.764
test 297	total	9	36	1
-	-	-	-	-	-	-
test 298	model	1	8.102	0.225	2.323	0.02
test 298	residual	8	27.898	0.775
test 298	total	9	36	1
-	-	-	-	-	-	-
test 299	model	1	8.098	0.225	2.322	0.025
test 299	residual	8	27.902	0.775
test 299	total	9	36	1
-	-	-	-	-	-	-
test 300	model	1	8.098	0.225	2.322	0.022
test 300	residual	8	27.902	0.775
test 300	total	9	36	1
-	-	-	-	-	-	-
test 301	model	1	8.484	0.236	2.467	0.013
test 301	residual	8	27.516	0.764
test 301	total	9	36	1
-	-	-	-	-	-	-
test 302	model	1	8.098	0.225	2.322	0.021
test 302	residual	8	27.902	0.775
test 302	total	9	36	1
-	-	-	-	-	-	-
test 303	model	1	8.484	0.236	2.467	0.011
test 303	residual	8	27.516	0.764
test 303	total	9	36	1
-	-	-	-	-	-	-
test 304	model	1	8.484	0.236	2.467	0.011
test 304	residual	8	27.516	0.764
test 304	total	9	36	1
-	-	-	-	-	-	-
test 305	model	1	8.156	0.227	2.343	0.021
test 305	residual	8	27.844	0.773
test 305	total	9	36	1
-	-	-	-	-	-	-
test 306	model	1	8.484	0.236	2.467	0.009
test 306	residual	8	27.516	0.764
test 306	total	9	36	1
-	-	-	-	-	-	-
test 307	model	1	8.156	0.227	2.343	0.025
test 307	residual	8	27.844	0.773
test 307	total	9	36	1
-	-	-	-	-	-	-
test 308	model	1	8.177	0.227	2.351	0.024
test 308	residual	8	27.823	0.773
test 308	total	9	36	1
-	-	-	-	-	-	-
test 309	model	1	8.102	0.225	2.323	0.026
test 309	residual	8	27.898	0.775
test 309	total	9	36	1
-	-	-	-	-	-	-
test 310	model	1	8.077	0.224	2.314	0.03
test 310	residual	8	27.923	0.776
test 310	total	9	36	1
-	-	-	-	-	-	-
test 311	model	1	8.156	0.227	2.343	0.03
test 311	residual	8	27.844	0.773
test 311	total	9	36	1
-	-	-	-	-	-	-
test 312	model	1	8.102	0.225	2.323	0.016
test 312	residual	8	27.898	0.775
test 312	total	9	36	1
-	-	-	-	-	-	-
test 313	model	1	8.156	0.227	2.343	0.026
test 313	residual	8	27.844	0.773
test 313	total	9	36	1
-	-	-	-	-	-	-
test 314	model	1	8.156	0.227	2.343	0.026
test 314	residual	8	27.844	0.773
test 314	total	9	36	1
-	-	-	-	-	-	-
test 315	model	1	8.177	0.227	2.351	0.018
test 315	residual	8	27.823	0.773
test 315	total	9	36	1
-	-	-	-	-	-	-
test 316	model	1	8.102	0.225	2.323	0.013
test 316	residual	8	27.898	0.775
test 316	total	9	36	1
-	-	-	-	-	-	-
test 317	model	1	8.102	0.225	2.323	0.018
test 317	residual	8	27.898	0.775
test 317	total	9	36	1
-	-	-	-	-	-	-
test 318	model	1	8.077	0.224	2.314	0.023
test 318	residual	8	27.923	0.776
test 318	total	9	36	1
-	-	-	-	-	-	-
test 319	model	1	8.484	0.236	2.467	0.013
test 319	residual	8	27.516	0.764
test 319	total	9	36	1
-	-	-	-	-	-	-
test 320	model	1	8.156	0.227	2.343	0.028
test 320	residual	8	27.844	0.773
test 320	total	9	36	1
-	-	-	-	-	-	-
test 321	model	1	8.077	0.224	2.314	0.025
test 321	residual	8	27.923	0.776
test 321	total	9	36	1
-	-	-	-	-	-	-
test 322	model	1	8.177	0.227	2.351	0.018
test 322	residual	8	27.823	0.773
test 322	total	9	36	1
-	-	-	-	-	-	-
test 323	model	1	8.077	0.224	2.314	0.027
test 323	residual	8	27.923	0.776
test 323	total	9	36	1
-	-	-	-	-	-	-
test 324	model	1	8.177	0.227	2.351	0.018
test 324	residual	8	27.823	0.773
test 324	total	9	36	1
-	-	-	-	-	-	-
test 325	model	1	8.102	0.225	2.323	0.016
test 325	residual	8	27.898	0.775
test 325	total	9	36	1
-	-	-	-	-	-	-
test 326	model	1	8.077	0.224	2.314	0.021
test 326	residual	8	27.923	0.776
test 326	total	9	36	1
-	-	-	-	-	-	-
test 327	model	1	8.098	0.225	2.322	0.03
test 327	residual	8	27.902	0.775
test 327	total	9	36	1
-	-	-	-	-	-	-
test 328	model	1	8.156	0.227	2.343	0.032
test 328	residual	8	27.844	0.773
test 328	total	9	36	1
-	-	-	-	-	-	-
test 329	model	1	8.077	0.224	2.314	0.04
test 329	residual	8	27.923	0.776
test 329	total	9	36	1
-	-	-	-	-	-	-
test 330	model	1	8.098	0.225	2.322	0.017
test 330	residual	8	27.902	0.775
test 330	total	9	36	1
-	-	-	-	-	-	-
test 331	model	1	8.098	0.225	2.322	0.03
test 331	residual	8	27.902	0.775
test 331	total	9	36	1
-	-	-	-	-	-	-
test 332	model	1	8.177	0.227	2.351	0.017
test 332	residual	8	27.823	0.773
test 332	total	9	36	1
-	-	-	-	-	-	-
test 333	model	1	8.102	0.225	2.323	0.016
test 333	residual	8	27.898	0.775
test 333	total	9	36	1
-	-	-	-	-	-	-
test 334	model	1	8.102	0.225	2.323	0.019
test 334	residual	8	27.898	0.775
test 334	total	9	36	1
-	-	-	-	-	-	-
test 335	model	1	8.177	0.227	2.351	0.013
test 335	residual	8	27.823	0.773
test 335	total	9	36	1
-	-	-	-	-	-	-
test 336	model	1	8.077	0.224	2.314	0.025
test 336	residual	8	27.923	0.776
test 336	total	9	36	1
-	-	-	-	-	-	-
test 337	model	1	8.484	0.236	2.467	0.01
test 337	residual	8	27.516	0.764
test 337	total	9	36	1
-	-	-	-	-	-	-
test 338	model	1	8.102	0.225	2.323	0.02
test 338	residual	8	27.898	0.775
test 338	total	9	36	1
-	-	-	-	-	-	-
test 339	model	1	8.484	0.236	2.467	0.016
test 339	residual	8	27.516	0.764
test 339	total	9	36	1
-	-	-	-	-	-	-
test 340	model	1	8.077	0.224	2.314	0.029
test 340	residual	8	27.923	0.776
test 340	total	9	36	1
-	-	-	-	-	-	-
test 341	model	1	8.077	0.224	2.314	0.026
test 341	residual	8	27.923	0.776
test 341	total	9	36	1
-	-	-	-	-	-	-
test 342	model	1	8.077	0.224	2.314	0.023
test 342	residual	8	27.923	0.776
test 342	total	9	36	1
-	-	-	-	-	-	-
test 343	model	1	8.077	0.224	2.314	0.031
test 343	residual	8	27.923	0.776
test 343	total	9	36	1
-	-	-	-	-	-	-
test 344	model	1	8.077	0.224	2.314	0.03
test 344	residual	8	27.923	0.776
test 344	total	9	36	1
-	-	-	-	-	-	-
test 345	model	1	8.484	0.236	2.467	0.005
test 345	residual	8	27.516	0.764
test 345	total	9	36	1
-	-	-	-	-	-	-
test 346	model	1	8.484	0.236	2.467	0.009
test 346	residual	8	27.516	0.764
test 346	total	9	36	1
-	-	-	-	-	-	-
test 347	model	1	8.156	0.227	2.343	0.019
test 347	residual	8	27.844	0.773
test 347	total	9	36	1
-	-	-	-	-	-	-
test 348	model	1	8.098	0.225	2.322	0.03
test 348	residual	8	27.902	0.775
test 348	total	9	36	1
-	-	-	-	-	-	-
test 349	model	1	8.484	0.236	2.467	0.012
test 349	residual	8	27.516	0.764
test 349	total	9	36	1
-	-	-	-	-	-	-
test 350	model	1	8.156	0.227	2.343	0.025
test 350	residual	8	27.844	0.773
test 350	total	9	36	1
-	-	-	-	-	-	-
test 351	model	1	8.156	0.227	2.343	0.022
test 351	residual	8	27.844	0.773
test 351	total	9	36	1
-	-	-	-	-	-	-
test 352	model	1	8.098	0.225	2.322	0.024
test 352	residual	8	27.902	0.775
test 352	total	9	36	1
-	-	-	-	-	-	-
test 353	model	1	8.098	0.225	2.322	0.023
test 353	residual	8	27.902	0.775
test 353	total	9	36	1
-	-	-	-	-	-	-
test 354	model	1	8.156	0.227	2.343	0.022
test 354	residual	8	27.844	0.773
test 354	total	9	36	1
-	-	-	-	-	-	-
test 355	model	1	8.484	0.236	2.467	0.012
test 355	residual	8	27.516	0.764
test 355	total	9	36	1
-	-	-	-	-	-	-
test 356	model	1	8.102	0.225	2.323	0.021
test 356	residual	8	27.898	0.775
test 356	total	9	36	1
-	-	-	-	-	-	-
test 357	model	1	8.156	0.227	2.343	0.028
test 357	residual	8	27.844	0.773
test 357	total	9	36	1
-	-	-	-	-	-	-
test 358	model	1	8.077	0.224	2.314	0.024
test 358	residual	8	27.923	0.776
test 358	total	9	36	1
-	-	-	-	-	-	-
test 359	model	1	8.177	0.227	2.351	0.024
test 359	residual	8	27.823	0.773
test 359	total	9	36	1
-	-	-	-	-	-	-
test 360	model	1	8.102	0.225	2.323	0.013
test 360	residual	8	27.898	0.775
test 360	total	9	36	1
-	-	-	-	-	-	-
test 361	model	1	8.156	0.227	2.343	0.027
test 361	residual	8	27.844	0.773
test 361	total	9	36	1
-	-	-	-	-	-	-
test 362	model	1	8.484	0.236	2.467	0.007
test 362	residual	8	27.516	0.764
test 362	total	9	36	1
-	-	-	-	-	-	-
test 363	model	1	8.484	0.236	2.467	0.013
test 363	residual	8	27.516	0.764
test 363	total	9	36	1
-	-	-	-	-	-	-
test 364	model	1	8.156	0.227	2.343	0.027
test 364	residual	8	27.844	0.773
test 364	total	9	36	1
-	-	-	-	-	-	-
test 365	model	1	8.177	0.227	2.351	0.019
test 365	residual	8	27.823	0.773
test 365	total	9	36	1
-	-	-	-	-	-	-
test 366	model	1	8.156	0.227	2.343	0.02
test 366	residual	8	27.844	0.773
test 366	total	9	36	1
-	-	-	-	-	-	-
test 367	model	1	8.177	0.227	2.351	0.014
test 367	residual	8	27.823	0.773
test 367	total	9	36	1
-	-	-	-	-	-	-
test 368	model	1	8.484	0.236	2.467	0.007
test 368	residual	8	27.516	0.764
test 368	total	9	36	1
-	-	-	-	-	-	-
test 369	model	1	8.484	0.236	2.467	0.01
test 369	residual	8	27.516	0.764
test 369	total	9	36	1
-	-	-	-	-	-	-
test 370	model	1	8.484	0.236	2.467	0.011
test 370	residual	8	27.516	0.764
test 370	total	9	36	1
-	-	-	-	-	-	-
test 371	model	1	8.177	0.227	2.351	0.019
test 371	residual	8	27.823	0.773
test 371	total	9	36	1
-	-	-	-	-	-	-
test 372	model	1	8.156	0.227	2.343	0.021
test 372	residual	8	27.844	0.773
test 372	total	9	36	1
-	-	-	-	-	-	-
test 373	model	1	8.177	0.227	2.351	0.022
test 373	residual	8	27.823	0.773
test 373	total	9	36	1
-	-	-	-	-	-	-
test 374	model	1	8.098	0.225	2.322	0.026
test 374	residual	8	27.902	0.775
test 374	total	9	36	1
-	-	-	-	-	-	-
test 375	model	1	8.177	0.227	2.351	0.019
test 375	residual	8	27.823	0.773
test 375	total	9	36	1
-	-	-	-	-	-	-
test 376	model	1	8.156	0.227	2.343	0.032
test 376	residual	8	27.844	0.773
test 376	total	9	36	1
-	-	-	-	-	-	-
test 377	model	1	8.177	0.227	2.351	0.015
test 377	residual	8	27.823	0.773
test 377	total	9	36	1
-	-	-	-	-	-	-
test 378	model	1	8.177	0.227	2.351	0.009
test 378	residual	8	27.823	0.773
test 378	total	9	36	1
-	-	-	-	-	-	-
test 379	model	1	8.102	0.225	2.323	0.016
test 379	residual	8	27.898	0.775
test 379	total	9	36	1
-	-	-	-	-	-	-
test 380	model	1	8.177	0.227	2.351	0.009
test 380	residual	8	27.823	0.773
test 380	total	9	36	1
-	-	-	-	-	-	-
test 381	model	1	8.098	0.225	2.322	0.027
test 381	residual	8	27.902	0.775
test 381	total	9	36	1
-	-	-	-	-	-	-
test 382	model	1	8.177	0.227	2.351	0.018
test 382	residual	8	27.823	0.773
test 382	total	9	36	1
-	-	-	-	-	-	-
test 383	model	1	8.156	0.227	2.343	0.037
test 383	residual	8	27.844	0.773
test 383	total	9	36	1
-	-	-	-	-	-	-
test 384	model	1	8.484	0.236	2.467	0.013
test 384	residual	8	27.516	0.764
test 384	total	9	36	1
-	-	-	-	-	-	-
test 385	model	1	8.098	0.225	2.322	0.021
test 385	residual	8	27.902	0.775
test 385	total	9	36	1
-	-	-	-	-	-	-
test 386	model	1	8.156	0.227	2.343	0.022
test 386	residual	8	27.844	0.773
test 386	total	9	36	1
-	-	-	-	-	-	-
test 387	model	1	8.484	0.236	2.467	0.011
test 387	residual	8	27.516	0.764
test 387	total	9	36	1
-	-	-	-	-	-	-
test 388	model	1	8.098	0.225	2.322	0.028
test 388	residual	8	27.902	0.775
test 388	total	9	36	1
-	-	-	-	-	-	-
test 389	model	1	8.484	0.236	2.467	0.017
test 389	residual	8	27.516	0.764
test 389	total	9	36	1
-	-	-	-	-	-	-
test 390	model	1	8.484	0.236	2.467	0.012
test 390	residual	8	27.516	0.764
test 390	total	9	36	1
-	-	-	-	-	-	-
test 391	model	1	8.077	0.224	2.314	0.021
test 391	residual	8	27.923	0.776
test 391	total	9	36	1
-	-	-	-	-	-	-
test 392	model	1	8.077	0.224	2.314	0.029
test 392	residual	8	27.923	0.776
test 392	total	9	36	1
-	-	-	-	-	-	-
test 393	model	1	8.102	0.225	2.323	0.015
test 393	residual	8	27.898	0.775
test 393	total	9	36	1
-	-	-	-	-	-	-
test 394	model	1	8.102	0.225	2.323	0.02
test 394	residual	8	27.898	0.775
test 394	total	9	36	1
-	-	-	-	-	-	-
test 395	model	1	8.484	0.236	2.467	0.01
test 395	residual	8	27.516	0.764
test 395	total	9	36	1
-	-	-	-	-	-	-
test 396	model	1	8.177	0.227	2.351	0.022
test 396	residual	8	27.823	0.773
test 396	total	9	36	1
-	-	-	-	-	-	-
test 397	model	1	8.102	0.225	2.323	0.019
test 397	residual	8	27.898	0.775
test 397	total	9	36	1
-	-	-	-	-	-	-
test 398	model	1	8.077	0.224	2.314	0.015
test 398	residual	8	27.923	0.776
test 398	total	9	36	1
-	-	-	-	-	-	-
test 399	model	1	8.098	0.225	2.322	0.023
test 399	residual	8	27.902	0.775
test 399	total	9	36	1
-	-	-	-	-	-	-
test 400	model	1	8.102	0.225	2.323	0.011
test 400	residual	8	27.898	0.775
test 400	total	9	36	1
-	-	-	-	-	-	-
test 401	model	1	8.098	0.225	2.322	0.01
test 401	residual	8	27.902	0.775
test 401	total	9	36	1
-	-	-	-	-	-	-
test 402	model	1	8.098	0.225	2.322	0.031
test 402	residual	8	27.902	0.775
test 402	total	9	36	1
-	-	-	-	-	-	-
test 403	model	1	8.177	0.227	2.351	0.016
test 403	residual	8	27.823	0.773
test 403	total	9	36	1
-	-	-	-	-	-	-
test 404	model	1	8.156	0.227	2.343	0.018
test 404	residual	8	27.844	0.773
test 404	total	9	36	1
-	-	-	-	-	-	-
test 405	model	1	8.177	0.227	2.351	0.026
test 405	residual	8	27.823	0.773
test 405	total	9	36	1
-	-	-	-	-	-	-
test 406	model	1	8.077	0.224	2.314	0.037
test 406	residual	8	27.923	0.776
test 406	total	9	36	1
-	-	-	-	-	-	-
test 407	model	1	8.177	0.227	2.351	0.021
test 407	residual	8	27.823	0.773
test 407	total	9	36	1
-	-	-	-	-	-	-
test 408	model	1	8.102	0.225	2.323	0.019
test 408	residual	8	27.898	0.775
test 408	total	9	36	1
-	-	-	-	-	-	-
test 409	model	1	8.102	0.225	2.323	0.01
test 409	residual	8	27.898	0.775
test 409	total	9	36	1
-	-	-	-	-	-	-
test 410	model	1	8.077	0.224	2.314	0.02
test 410	residual	8	27.923	0.776
test 410	total	9	36	1
-	-	-	-	-	-	-
test 411	model	1	8.156	0.227	2.343	0.033
test 411	residual	8	27.844	0.773
test 411	total	9	36	1
-	-	-	-	-	-	-
test 412	model	1	8.098	0.225	2.322	0.023
test 412	residual	8	27.902	0.775
test 412	total	9	36	1
-	-	-	-	-	-	-
test 413	model	1	8.098	0.225	2.322	0.02
test 413	residual	8	27.902	0.775
test 413	total	9	36	1
-	-	-	-	-	-	-
test 414	model	1	8.098	0.225	2.322	0.022
test 414	residual	8	27.902	0.775
test 414	total	9	36	1
-	-	-	-	-	-	-
test 415	model	1	8.484	0.236	2.467	0.005
test 415	residual	8	27.516	0.764
test 415	total	9	36	1
-	-	-	-	-	-	-
test 416	model	1	8.102	0.225	2.323	0.01
test 416	residual	8	27.898	0.775
test 416	total	9	36	1
-	-	-	-	-	-	-
test 417	model	1	8.156	0.227	2.343	0.03
test 417	residual	8	27.844	0.773
test 417	total	9	36	1
-	-	-	-	-	-	-
test 418	model	1	8.156	0.227	2.343	0.029
test 418	residual	8	27.844	0.773
test 418	total	9	36	1
-	-	-	-	-	-	-
test 419	model	1	8.177	0.227	2.351	0.021
test 419	residual	8	27.823	0.773
test 419	total	9	36	1
-	-	-	-	-	-	-
test 420	model	1	8.177	0.227	2.351	0.016
test 420	residual	8	27.823	0.773
test 420	total	9	36	1
-	-	-	-	-	-	-
test 421	model	1	8.484	0.236	2.467	0.007
test 421	residual	8	27.516	0.764
test 421	total	9	36	1
-	-	-	-	-	-	-
test 422	model	1	8.098	0.225	2.322	0.024
test 422	residual	8	27.902	0.775
test 422	total	9	36	1
-	-	-	-	-	-	-
test 423	model	1	8.156	0.227	2.343	0.031
test 423	residual	8	27.844	0.773
test 423	total	9	36	1
-	-	-	-	-	-	-
test 424	model	1	8.102	0.225	2.323	0.01
test 424	residual	8	27.898	0.775
test 424	total	9	36	1
-	-	-	-	-	-	-
test 425	model	1	8.077	0.224	2.314	0.028
test 425	residual	8	27.923	0.776
test 425	total	9	36	1
-	-	-	-	-	-	-
test 426	model	1	8.156	0.227	2.343	0.021
test 426	residual	8	27.844	0.773
test 426	total	9	36	1
-	-	-	-	-	-	-
test 427	model	1	8.098	0.225	2.322	0.027
test 427	residual	8	27.902	0.775
test 427	total	9	36	1
-	-	-	-	-	-	-
test 428	model	1	8.484	0.236	2.467	0.011
test 428	residual	8	27.516	0.764
test 428	total	9	36	1
-	-	-	-	-	-	-
test 429	model	1	8.484	0.236	2.467	0.003
test 429	residual	8	27.516	0.764
test 429	total	9	36	1
-	-	-	-	-	-	-
test 430	model	1	8.077	0.224	2.314	0.025
test 430	residual	8	27.923	0.776
test 430	total	9	36	1
-	-	-	-	-	-	-
test 431	model	1	8.177	0.227	2.351	0.021
test 431	residual	8	27.823	0.773
test 431	total	9	36	1
-	-	-	-	-	-	-
test 432	model	1	8.177	0.227	2.351	0.018
test 432	residual	8	27.823	0.773
test 432	total	9	36	1
-	-	-	-	-	-	-
test 433	model	1	8.077	0.224	2.314	0.029
test 433	residual	8	27.923	0.776
test 433	total	9	36	1
-	-	-	-	-	-	-
test 434	model	1	8.484	0.236	2.467	0.007
test 434	residual	8	27.516	0.764
test 434	total	9	36	1
-	-	-	-	-	-	-
test 435	model	1	8.177	0.227	2.351	0.023
test 435	residual	8	27.823	0.773
test 435	total	9	36	1
-	-	-	-	-	-	-
test 436	model	1	8.077	0.224	2.314	0.02
test 436	residual	8	27.923	0.776
test 436	total	9	36	1
-	-	-	-	-	-	-
test 437	model	1	8.098	0.225	2.322	0.016
test 437	residual	8	27.902	0.775
test 437	total	9	36	1
-	-	-	-	-	-	-
test 438	model	1	8.098	0.225	2.322	0.022
test 438	residual	8	27.902	0.775
test 438	total	9	36	1
-	-	-	-	-	-	-
test 439	model	1	8.098	0.225	2.322	0.025
test 439	residual	8	27.902	0.775
test 439	total	9	36	1
-	-	-	-	-	-	-
test 440	model	1	8.102	0.225	2.323	0.025
test 440	residual	8	27.898	0.775
test 440	total	9	36	1
-	-	-	-	-	-	-
test 441	model	1	8.156	0.227	2.343	0.027
test 441	residual	8	27.844	0.773
test 441	total	9	36	1
-	-	-	-	-	-	-
test 442	model	1	8.177	0.227	2.351	0.017
test 442	residual	8	27.823	0.773
test 442	total	9	36	1
-	-	-	-	-	-	-
test 443	model	1	8.077	0.224	2.314	0.02
test 443	residual	8	27.923	0.776
test 443	total	9	36	1
-	-	-	-	-	-	-
test 444	model	1	8.102	0.225	2.323	0.019
test 444	residual	8	27.898	0.775
test 444	total	9	36	1
-	-	-	-	-	-	-
test 445	model	1	8.098	0.225	2.322	0.022
test 445	residual	8	27.902	0.775
test 445	total	9	36	1
-	-	-	-	-	-	-
test 446	model	1	8.156	0.227	2.343	0.029
test 446	residual	8	27.844	0.773
test 446	total	9	36	1
-	-	-	-	-	-	-
test 447	model	1	8.098	0.225	2.322	0.009
test 447	residual	8	27.902	0.775
test 447	total	9	36	1
-	-	-	-	-	-	-
test 448	model	1	8.484	0.236	2.467	0.008
test 448	residual	8	27.516	0.764
test 448	total	9	36	1
-	-	-	-	-	-	-
test 449	model	1	8.077	0.224	2.314	0.024
test 449	residual	8	27.923	0.776
test 449	total	9	36	1
-	-	-	-	-	-	-
test 450	model	1	8.177	0.227	2.351	0.018
test 450	residual	8	27.823	0.773
test 450	total	9	36	1
-	-	-	-	-	-	-
test 451	model	1	8.484	0.236	2.467	0.003
test 451	residual	8	27.516	0.764
test 451	total	9	36	1
-	-	-	-	-	-	-
test 452	model	1	8.177	0.227	2.351	0.013
test 452	residual	8	27.823	0.773
test 452	total	9	36	1
-	-	-	-	-	-	-
test 453	model	1	8.177	0.227	2.351	0.013
test 453	residual	8	27.823	0.773
test 453	total	9	36	1
-	-	-	-	-	-	-
test 454	model	1	8.484	0.236	2.467	0.003
test 454	residual	8	27.516	0.764
test 454	total	9	36	1
-	-	-	-	-	-	-
test 455	model	1	8.102	0.225	2.323	0.019
test 455	residual	8	27.898	0.775
test 455	total	9	36	1
-	-	-	-	-	-	-
test 456	model	1	8.484	0.236	2.467	0.009
test 456	residual	8	27.516	0.764
test 456	total	9	36	1
-	-	-	-	-	-	-
test 457	model	1	8.102	0.225	2.323	0.021
test 457	residual	8	27.898	0.775
test 457	total	9	36	1
-	-	-	-	-	-	-
test 458	model	1	8.177	0.227	2.351	0.019
test 458	residual	8	27.823	0.773
test 458	total	9	36	1
-	-	-	-	-	-	-
test 459	model	1	8.484	0.236	2.467	0.011
test 459	residual	8	27.516	0.764
test 459	total	9	36	1
-	-	-	-	-	-	-
test 460	model	1	8.098	0.225	2.322	0.016
test 460	residual	8	27.902	0.775
test 460	total	9	36	1
-	-	-	-	-	-	-
test 461	model	1	8.156	0.227	2.343	0.022
test 461	residual	8	27.844	0.773
test 461	total	9	36	1
-	-	-	-	-	-	-
test 462	model	1	8.156	0.227	2.343	0.033
test 462	residual	8	27.844	0.773
test 462	total	9	36	1
-	-	-	-	-	-	-
test 463	model	1	8.177	0.227	2.351	0.012
test 463	residual	8	27.823	0.773
test 463	total	9	36	1
-	-	-	-	-	-	-
test 464	model	1	8.077	0.224	2.314	0.019
test 464	residual	8	27.923	0.776
test 464	total	9	36	1
-	-	-	-	-	-	-
test 465	model	1	8.177	0.227	2.351	0.02
test 465	residual	8	27.823	0.773
test 465	total	9	36	1
-	-	-	-	-	-	-
test 466	model	1	8.156	0.227	2.343	0.017
test 466	residual	8	27.844	0.773
test 466	total	9	36	1
-	-	-	-	-	-	-
test 467	model	1	8.098	0.225	2.322	0.033
test 467	residual	8	27.902	0.775
test 467	total	9	36	1
-	-	-	-	-	-	-
test 468	model	1	8.102	0.225	2.323	0.019
test 468	residual	8	27.898	0.775
test 468	total	9	36	1
-	-	-	-	-	-	-
test 469	model	1	8.102	0.225	2.323	0.012
test 469	residual	8	27.898	0.775
test 469	total	9	36	1
-	-	-	-	-	-	-
test 470	model	1	8.102	0.225	2.323	0.014
test 470	residual	8	27.898	0.775
test 470	total	9	36	1
-	-	-	-	-	-	-
test 471	model	1	8.484	0.236	2.467	0.006
test 471	residual	8	27.516	0.764
test 471	total	9	36	1
-	-	-	-	-	-	-
test 472	model	1	8.098	0.225	2.322	0.031
test 472	residual	8	27.902	0.775
test 472	total	9	36	1
-	-	-	-	-	-	-
test 473	model	1	8.156	0.227	2.343	0.026
test 473	residual	8	27.844	0.773
test 473	total	9	36	1
-	-	-	-	-	-	-
test 474	model	1	8.156	0.227	2.343	0.022
test 474	residual	8	27.844	0.773
test 474	total	9	36	1
-	-	-	-	-	-	-
test 475	model	1	8.098	0.225	2.322	0.024
test 475	residual	8	27.902	0.775
test 475	total	9	36	1
-	-	-	-	-	-	-
test 476	model	1	8.156	0.227	2.343	0.025
test 476	residual	8	27.844	0.773
test 476	total	9	36	1
-	-	-	-	-	-	-
test 477	model	1	8.484	0.236	2.467	0.006
test 477	residual	8	27.516	0.764
test 477	total	9	36	1
-	-	-	-	-	-	-
test 478	model	1	8.098	0.225	2.322	0.027
test 478	residual	8	27.902	0.775
test 478	total	9	36	1
-	-	-	-	-	-	-
test 479	model	1	8.077	0.224	2.314	0.026
test 479	residual	8	27.923	0.776
test 479	total	9	36	1
-	-	-	-	-	-	-
test 480	model	1	8.077	0.224	2.314	0.028
test 480	residual	8	27.923	0.776
test 480	total	9	36	1
-	-	-	-	-	-	-
test 481	model	1	8.077	0.224	2.314	0.022
test 481	residual	8	27.923	0.776
test 481	total	9	36	1
-	-	-	-	-	-	-
test 482	model	1	8.077	0.224	2.314	0.024
test 482	residual	8	27.923	0.776
test 482	total	9	36	1
-	-	-	-	-	-	-
test 483	model	1	8.102	0.225	2.323	0.026
test 483	residual	8	27.898	0.775
test 483	total	9	36	1
-	-	-	-	-	-	-
test 484	model	1	8.156	0.227	2.343	0.02
test 484	residual	8	27.844	0.773
test 484	total	9	36	1
-	-	-	-	-	-	-
test 485	model	1	8.098	0.225	2.322	0.027
test 485	residual	8	27.902	0.775
test 485	total	9	36	1
-	-	-	-	-	-	-
test 486	model	1	8.177	0.227	2.351	0.008
test 486	residual	8	27.823	0.773
test 486	total	9	36	1
-	-	-	-	-	-	-
test 487	model	1	8.098	0.225	2.322	0.021
test 487	residual	8	27.902	0.775
test 487	total	9	36	1
-	-	-	-	-	-	-
test 488	model	1	8.098	0.225	2.322	0.02
test 488	residual	8	27.902	0.775
test 488	total	9	36	1
-	-	-	-	-	-	-
test 489	model	1	8.156	0.227	2.343	0.022
test 489	residual	8	27.844	0.773
test 489	total	9	36	1
-	-	-	-	-	-	-
test 490	model	1	8.484	0.236	2.467	0.014
test 490	residual	8	27.516	0.764
test 490	total	9	36	1
-	-	-	-	-	-	-
test 491	model	1	8.156	0.227	2.343	0.022
test 491	residual	8	27.844	0.773
test 491	total	9	36	1
-	-	-	-	-	-	-
test 492	model	1	8.177	0.227	2.351	0.009
test 492	residual	8	27.823	0.773
test 492	total	9	36	1
-	-	-	-	-	-	-
test 493	model	1	8.102	0.225	2.323	0.017
test 493	residual	8	27.898	0.775
test 493	total	9	36	1
-	-	-	-	-	-	-
test 494	model	1	8.098	0.225	2.322	0.027
test 494	residual	8	27.902	0.775
test 494	total	9	36	1
-	-	-	-	-	-	-
test 495	model	1	8.102	0.225	2.323	0.017
test 495	residual	8	27.898	0.775
test 495	total	9	36	1
-	-	-	-	-	-	-
test 496	model	1	8.098	0.225	2.322	0.024
test 496	residual	8	27.902	0.775
test 496	total	9	36	1
-	-	-	-	-	-	-
test 497	model	1	8.077	0.224	2.314	0.028
test 497	residual	8	27.923	0.776
test 497	total	9	36	1
-	-	-	-	-	-	-
test 498	model	1	8.102	0.225	2.323	0.021
test 498	residual	8	27.898	0.775
test 498	total	9	36	1
-	-	-	-	-	-	-
test 499	model	1	8.156	0.227	2.343	0.027
test 499	residual	8	27.844	0.773
test 499	total	9	36	1
-	-	-	-	-	-	-
test 500	model	1	8.077	0.224	2.314	0.028
test 500	residual	8	27.923	0.776
[truncated: 2,002 more rows]

## Sheet: STable8
Supplementary Table 8: Results of NPMANOVA of North American iguanodontians and sauropods from all time periods across time showing degrees of freedom, test-statistic and p-value for each iteration.
test	rowID	df	SS	R2	F	pr(>F)
test 1	model	2	20.18	0.297	3.165	0.001
test 1	residual	15	47.82	0.703
test 1	total	17	68	1
-	-	-	-	-	-	-
test 2	model	2	16.154	0.238	2.337	0.008
test 2	residual	15	51.846	0.762
test 2	total	17	68	1
-	-	-	-	-	-	-
test 3	model	2	17.559	0.258	2.611	0.003
test 3	residual	15	50.441	0.742
test 3	total	17	68	1
-	-	-	-	-	-	-
test 4	model	2	17.662	0.26	2.631	0.003
test 4	residual	15	50.338	0.74
test 4	total	17	68	1
-	-	-	-	-	-	-
test 5	model	2	15.904	0.234	2.29	0.012
test 5	residual	15	52.096	0.766
test 5	total	17	68	1
-	-	-	-	-	-	-
test 6	model	2	17.48	0.257	2.595	0.004
test 6	residual	15	50.52	0.743
test 6	total	17	68	1
-	-	-	-	-	-	-
test 7	model	2	16.674	0.245	2.436	0.003
test 7	residual	15	51.326	0.755
test 7	total	17	68	1
-	-	-	-	-	-	-
test 8	model	2	17.533	0.258	2.606	0.006
test 8	residual	15	50.467	0.742
test 8	total	17	68	1
-	-	-	-	-	-	-
test 9	model	2	17.052	0.251	2.51	0.003
test 9	residual	15	50.948	0.749
test 9	total	17	68	1
-	-	-	-	-	-	-
test 10	model	2	17.305	0.254	2.56	0.006
test 10	residual	15	50.695	0.746
test 10	total	17	68	1
-	-	-	-	-	-	-
test 11	model	2	17.719	0.261	2.643	0.005
test 11	residual	15	50.281	0.739
test 11	total	17	68	1
-	-	-	-	-	-	-
test 12	model	2	15.759	0.232	2.262	0.012
test 12	residual	15	52.241	0.768
test 12	total	17	68	1
-	-	-	-	-	-	-
test 13	model	2	17.824	0.262	2.664	0.005
test 13	residual	15	50.176	0.738
test 13	total	17	68	1
-	-	-	-	-	-	-
test 14	model	2	17.27	0.254	2.553	0.004
test 14	residual	15	50.73	0.746
test 14	total	17	68	1
-	-	-	-	-	-	-
test 15	model	2	16.935	0.249	2.487	0.005
test 15	residual	15	51.065	0.751
test 15	total	17	68	1
-	-	-	-	-	-	-
test 16	model	2	17.342	0.255	2.567	0.005
test 16	residual	15	50.658	0.745
test 16	total	17	68	1
-	-	-	-	-	-	-
test 17	model	2	16.975	0.25	2.495	0.002
test 17	residual	15	51.025	0.75
test 17	total	17	68	1
-	-	-	-	-	-	-
test 18	model	2	17.687	0.26	2.637	0.002
test 18	residual	15	50.313	0.74
test 18	total	17	68	1
-	-	-	-	-	-	-
test 19	model	2	16.832	0.248	2.467	0.006
test 19	residual	15	51.168	0.752
test 19	total	17	68	1
-	-	-	-	-	-	-
test 20	model	2	16.42	0.241	2.388	0.01
test 20	residual	15	51.58	0.759
test 20	total	17	68	1
-	-	-	-	-	-	-
test 21	model	2	17.219	0.253	2.543	0.003
test 21	residual	15	50.781	0.747
test 21	total	17	68	1
-	-	-	-	-	-	-
test 22	model	2	16.363	0.241	2.377	0.008
test 22	residual	15	51.637	0.759
test 22	total	17	68	1
-	-	-	-	-	-	-
test 23	model	2	18.81	0.277	2.868	0.001
test 23	residual	15	49.19	0.723
test 23	total	17	68	1
-	-	-	-	-	-	-
test 24	model	2	17.15	0.252	2.529	0.004
test 24	residual	15	50.85	0.748
test 24	total	17	68	1
-	-	-	-	-	-	-
test 25	model	2	18.124	0.267	2.725	0.003
test 25	residual	15	49.876	0.733
test 25	total	17	68	1
-	-	-	-	-	-	-
test 26	model	2	16.058	0.236	2.319	0.008
test 26	residual	15	51.942	0.764
test 26	total	17	68	1
-	-	-	-	-	-	-
test 27	model	2	17.712	0.26	2.642	0.002
test 27	residual	15	50.288	0.74
test 27	total	17	68	1
-	-	-	-	-	-	-
test 28	model	2	17.224	0.253	2.544	0.008
test 28	residual	15	50.776	0.747
test 28	total	17	68	1
-	-	-	-	-	-	-
test 29	model	2	16.439	0.242	2.391	0.006
test 29	residual	15	51.561	0.758
test 29	total	17	68	1
-	-	-	-	-	-	-
test 30	model	2	17.429	0.256	2.585	0.002
test 30	residual	15	50.571	0.744
test 30	total	17	68	1
-	-	-	-	-	-	-
test 31	model	2	17.702	0.26	2.64	0.002
test 31	residual	15	50.298	0.74
test 31	total	17	68	1
-	-	-	-	-	-	-
test 32	model	2	17.276	0.254	2.554	0.006
test 32	residual	15	50.724	0.746
test 32	total	17	68	1
-	-	-	-	-	-	-
test 33	model	2	17.621	0.259	2.623	0.003
test 33	residual	15	50.379	0.741
test 33	total	17	68	1
-	-	-	-	-	-	-
test 34	model	2	17.895	0.263	2.679	0.004
test 34	residual	15	50.105	0.737
test 34	total	17	68	1
-	-	-	-	-	-	-
test 35	model	2	17.351	0.255	2.569	0.001
test 35	residual	15	50.649	0.745
test 35	total	17	68	1
-	-	-	-	-	-	-
test 36	model	2	17.552	0.258	2.609	0.005
test 36	residual	15	50.448	0.742
test 36	total	17	68	1
-	-	-	-	-	-	-
test 37	model	2	20.042	0.295	3.134	0.001
test 37	residual	15	47.958	0.705
test 37	total	17	68	1
-	-	-	-	-	-	-
test 38	model	2	16.068	0.236	2.321	0.008
test 38	residual	15	51.932	0.764
test 38	total	17	68	1
-	-	-	-	-	-	-
test 39	model	2	17.777	0.261	2.655	0.003
test 39	residual	15	50.223	0.739
test 39	total	17	68	1
-	-	-	-	-	-	-
test 40	model	2	18.625	0.274	2.829	0.004
test 40	residual	15	49.375	0.726
test 40	total	17	68	1
-	-	-	-	-	-	-
test 41	model	2	18.663	0.274	2.837	0.001
test 41	residual	15	49.337	0.726
test 41	total	17	68	1
-	-	-	-	-	-	-
test 42	model	2	17.032	0.25	2.506	0.006
test 42	residual	15	50.968	0.75
test 42	total	17	68	1
-	-	-	-	-	-	-
test 43	model	2	14.454	0.213	2.025	0.03
test 43	residual	15	53.546	0.787
test 43	total	17	68	1
-	-	-	-	-	-	-
test 44	model	2	18.257	0.268	2.753	0.002
test 44	residual	15	49.743	0.732
test 44	total	17	68	1
-	-	-	-	-	-	-
test 45	model	2	16.97	0.25	2.494	0.006
test 45	residual	15	51.03	0.75
test 45	total	17	68	1
-	-	-	-	-	-	-
test 46	model	2	15.892	0.234	2.287	0.009
test 46	residual	15	52.108	0.766
test 46	total	17	68	1
-	-	-	-	-	-	-
test 47	model	2	17.118	0.252	2.523	0.007
test 47	residual	15	50.882	0.748
test 47	total	17	68	1
-	-	-	-	-	-	-
test 48	model	2	17.477	0.257	2.594	0.004
test 48	residual	15	50.523	0.743
test 48	total	17	68	1
-	-	-	-	-	-	-
test 49	model	2	19.156	0.282	2.941	0.001
test 49	residual	15	48.844	0.718
test 49	total	17	68	1
-	-	-	-	-	-	-
test 50	model	2	17.583	0.259	2.616	0.001
test 50	residual	15	50.417	0.741
test 50	total	17	68	1
-	-	-	-	-	-	-
test 51	model	2	17.128	0.252	2.525	0.008
test 51	residual	15	50.872	0.748
test 51	total	17	68	1
-	-	-	-	-	-	-
test 52	model	2	16.459	0.242	2.395	0.003
test 52	residual	15	51.541	0.758
test 52	total	17	68	1
-	-	-	-	-	-	-
test 53	model	2	17.717	0.261	2.643	0.005
test 53	residual	15	50.283	0.739
test 53	total	17	68	1
-	-	-	-	-	-	-
test 54	model	2	18.253	0.268	2.752	0.001
test 54	residual	15	49.747	0.732
test 54	total	17	68	1
-	-	-	-	-	-	-
test 55	model	2	16.554	0.243	2.413	0.005
test 55	residual	15	51.446	0.757
test 55	total	17	68	1
-	-	-	-	-	-	-
test 56	model	2	18.111	0.266	2.723	0.004
test 56	residual	15	49.889	0.734
test 56	total	17	68	1
-	-	-	-	-	-	-
test 57	model	2	16.836	0.248	2.468	0.008
test 57	residual	15	51.164	0.752
test 57	total	17	68	1
-	-	-	-	-	-	-
test 58	model	2	16.183	0.238	2.342	0.015
test 58	residual	15	51.817	0.762
test 58	total	17	68	1
-	-	-	-	-	-	-
test 59	model	2	17.72	0.261	2.643	0.004
test 59	residual	15	50.28	0.739
test 59	total	17	68	1
-	-	-	-	-	-	-
test 60	model	2	18.312	0.269	2.764	0.001
test 60	residual	15	49.688	0.731
test 60	total	17	68	1
-	-	-	-	-	-	-
test 61	model	2	18.064	0.266	2.713	0.005
test 61	residual	15	49.936	0.734
test 61	total	17	68	1
-	-	-	-	-	-	-
test 62	model	2	17.82	0.262	2.663	0.003
test 62	residual	15	50.18	0.738
test 62	total	17	68	1
-	-	-	-	-	-	-
test 63	model	2	17.829	0.262	2.665	0.004
test 63	residual	15	50.171	0.738
test 63	total	17	68	1
-	-	-	-	-	-	-
test 64	model	2	16.287	0.24	2.362	0.009
test 64	residual	15	51.713	0.76
test 64	total	17	68	1
-	-	-	-	-	-	-
test 65	model	2	17.97	0.264	2.694	0.002
test 65	residual	15	50.03	0.736
test 65	total	17	68	1
-	-	-	-	-	-	-
test 66	model	2	16.501	0.243	2.403	0.006
test 66	residual	15	51.499	0.757
test 66	total	17	68	1
-	-	-	-	-	-	-
test 67	model	2	14.765	0.217	2.08	0.023
test 67	residual	15	53.235	0.783
test 67	total	17	68	1
-	-	-	-	-	-	-
test 68	model	2	15.939	0.234	2.296	0.009
test 68	residual	15	52.061	0.766
test 68	total	17	68	1
-	-	-	-	-	-	-
test 69	model	2	17.641	0.259	2.627	0.004
test 69	residual	15	50.359	0.741
test 69	total	17	68	1
-	-	-	-	-	-	-
test 70	model	2	17.278	0.254	2.555	0.005
test 70	residual	15	50.722	0.746
test 70	total	17	68	1
-	-	-	-	-	-	-
test 71	model	2	18.994	0.279	2.907	0.001
test 71	residual	15	49.006	0.721
test 71	total	17	68	1
-	-	-	-	-	-	-
test 72	model	2	16.676	0.245	2.437	0.008
test 72	residual	15	51.324	0.755
test 72	total	17	68	1
-	-	-	-	-	-	-
test 73	model	2	17.577	0.258	2.615	0.003
test 73	residual	15	50.423	0.742
test 73	total	17	68	1
-	-	-	-	-	-	-
test 74	model	2	16.389	0.241	2.382	0.005
test 74	residual	15	51.611	0.759
test 74	total	17	68	1
-	-	-	-	-	-	-
test 75	model	2	17.488	0.257	2.597	0.003
test 75	residual	15	50.512	0.743
test 75	total	17	68	1
-	-	-	-	-	-	-
test 76	model	2	18.569	0.273	2.817	0.004
test 76	residual	15	49.431	0.727
test 76	total	17	68	1
-	-	-	-	-	-	-
test 77	model	2	16.922	0.249	2.485	0.004
test 77	residual	15	51.078	0.751
test 77	total	17	68	1
-	-	-	-	-	-	-
test 78	model	2	18.816	0.277	2.869	0.001
test 78	residual	15	49.184	0.723
test 78	total	17	68	1
-	-	-	-	-	-	-
test 79	model	2	16.897	0.248	2.48	0.006
test 79	residual	15	51.103	0.752
test 79	total	17	68	1
-	-	-	-	-	-	-
test 80	model	2	18.585	0.273	2.821	0.002
test 80	residual	15	49.415	0.727
test 80	total	17	68	1
-	-	-	-	-	-	-
test 81	model	2	17.235	0.253	2.546	0.002
test 81	residual	15	50.765	0.747
test 81	total	17	68	1
-	-	-	-	-	-	-
test 82	model	2	16.64	0.245	2.43	0.007
test 82	residual	15	51.36	0.755
test 82	total	17	68	1
-	-	-	-	-	-	-
test 83	model	2	18.472	0.272	2.797	0.003
test 83	residual	15	49.528	0.728
test 83	total	17	68	1
-	-	-	-	-	-	-
test 84	model	2	17.092	0.251	2.518	0.006
test 84	residual	15	50.908	0.749
test 84	total	17	68	1
-	-	-	-	-	-	-
test 85	model	2	16.589	0.244	2.42	0.006
test 85	residual	15	51.411	0.756
test 85	total	17	68	1
-	-	-	-	-	-	-
test 86	model	2	18.091	0.266	2.719	0.003
test 86	residual	15	49.909	0.734
test 86	total	17	68	1
-	-	-	-	-	-	-
test 87	model	2	16.361	0.241	2.376	0.008
test 87	residual	15	51.639	0.759
test 87	total	17	68	1
-	-	-	-	-	-	-
test 88	model	2	16.558	0.243	2.414	0.003
test 88	residual	15	51.442	0.757
test 88	total	17	68	1
-	-	-	-	-	-	-
test 89	model	2	20.129	0.296	3.154	0.001
test 89	residual	15	47.871	0.704
test 89	total	17	68	1
-	-	-	-	-	-	-
test 90	model	2	17.008	0.25	2.501	0.006
test 90	residual	15	50.992	0.75
test 90	total	17	68	1
-	-	-	-	-	-	-
test 91	model	2	17.582	0.259	2.615	0.003
test 91	residual	15	50.418	0.741
test 91	total	17	68	1
-	-	-	-	-	-	-
test 92	model	2	17.177	0.253	2.535	0.007
test 92	residual	15	50.823	0.747
test 92	total	17	68	1
-	-	-	-	-	-	-
test 93	model	2	18.835	0.277	2.873	0.002
test 93	residual	15	49.165	0.723
test 93	total	17	68	1
-	-	-	-	-	-	-
test 94	model	2	16.667	0.245	2.435	0.006
test 94	residual	15	51.333	0.755
test 94	total	17	68	1
-	-	-	-	-	-	-
test 95	model	2	16.527	0.243	2.408	0.007
test 95	residual	15	51.473	0.757
test 95	total	17	68	1
-	-	-	-	-	-	-
test 96	model	2	17.485	0.257	2.596	0.003
test 96	residual	15	50.515	0.743
test 96	total	17	68	1
-	-	-	-	-	-	-
test 97	model	2	16.604	0.244	2.423	0.011
test 97	residual	15	51.396	0.756
test 97	total	17	68	1
-	-	-	-	-	-	-
test 98	model	2	19.636	0.289	3.045	0.001
test 98	residual	15	48.364	0.711
test 98	total	17	68	1
-	-	-	-	-	-	-
test 99	model	2	17.022	0.25	2.504	0.006
test 99	residual	15	50.978	0.75
test 99	total	17	68	1
-	-	-	-	-	-	-
test 100	model	2	17.579	0.259	2.615	0.002
test 100	residual	15	50.421	0.741
test 100	total	17	68	1
-	-	-	-	-	-	-
test 101	model	2	19.258	0.283	2.963	0.001
test 101	residual	15	48.742	0.717
test 101	total	17	68	1
-	-	-	-	-	-	-
test 102	model	2	16.811	0.247	2.463	0.01
test 102	residual	15	51.189	0.753
test 102	total	17	68	1
-	-	-	-	-	-	-
test 103	model	2	18.348	0.27	2.771	0.004
test 103	residual	15	49.652	0.73
test 103	total	17	68	1
-	-	-	-	-	-	-
test 104	model	2	18.445	0.271	2.792	0.001
test 104	residual	15	49.555	0.729
test 104	total	17	68	1
-	-	-	-	-	-	-
test 105	model	2	17.287	0.254	2.557	0.005
test 105	residual	15	50.713	0.746
test 105	total	17	68	1
-	-	-	-	-	-	-
test 106	model	2	16.778	0.247	2.457	0.006
test 106	residual	15	51.222	0.753
test 106	total	17	68	1
-	-	-	-	-	-	-
test 107	model	2	17.614	0.259	2.622	0.002
test 107	residual	15	50.386	0.741
test 107	total	17	68	1
-	-	-	-	-	-	-
test 108	model	2	16.88	0.248	2.477	0.006
test 108	residual	15	51.12	0.752
test 108	total	17	68	1
-	-	-	-	-	-	-
test 109	model	2	17.703	0.26	2.64	0.001
test 109	residual	15	50.297	0.74
test 109	total	17	68	1
-	-	-	-	-	-	-
test 110	model	2	17.067	0.251	2.513	0.009
test 110	residual	15	50.933	0.749
test 110	total	17	68	1
-	-	-	-	-	-	-
test 111	model	2	17.615	0.259	2.622	0.002
test 111	residual	15	50.385	0.741
test 111	total	17	68	1
-	-	-	-	-	-	-
test 112	model	2	16.689	0.245	2.439	0.007
test 112	residual	15	51.311	0.755
test 112	total	17	68	1
-	-	-	-	-	-	-
test 113	model	2	17.215	0.253	2.542	0.005
test 113	residual	15	50.785	0.747
test 113	total	17	68	1
-	-	-	-	-	-	-
test 114	model	2	20.643	0.304	3.269	0.001
test 114	residual	15	47.357	0.696
test 114	total	17	68	1
-	-	-	-	-	-	-
test 115	model	2	16.391	0.241	2.382	0.01
test 115	residual	15	51.609	0.759
test 115	total	17	68	1
-	-	-	-	-	-	-
test 116	model	2	17.67	0.26	2.633	0.004
test 116	residual	15	50.33	0.74
test 116	total	17	68	1
-	-	-	-	-	-	-
test 117	model	2	16.777	0.247	2.456	0.006
test 117	residual	15	51.223	0.753
test 117	total	17	68	1
-	-	-	-	-	-	-
test 118	model	2	19.389	0.285	2.991	0.002
test 118	residual	15	48.611	0.715
test 118	total	17	68	1
-	-	-	-	-	-	-
test 119	model	2	17.464	0.257	2.592	0.002
test 119	residual	15	50.536	0.743
test 119	total	17	68	1
-	-	-	-	-	-	-
test 120	model	2	16.704	0.246	2.442	0.003
test 120	residual	15	51.296	0.754
test 120	total	17	68	1
-	-	-	-	-	-	-
test 121	model	2	18.703	0.275	2.845	0.001
test 121	residual	15	49.297	0.725
test 121	total	17	68	1
-	-	-	-	-	-	-
test 122	model	2	16.556	0.243	2.414	0.003
test 122	residual	15	51.444	0.757
test 122	total	17	68	1
-	-	-	-	-	-	-
test 123	model	2	16.899	0.249	2.48	0.008
test 123	residual	15	51.101	0.751
test 123	total	17	68	1
-	-	-	-	-	-	-
test 124	model	2	17.092	0.251	2.518	0.005
test 124	residual	15	50.908	0.749
test 124	total	17	68	1
-	-	-	-	-	-	-
test 125	model	2	17.597	0.259	2.618	0.005
test 125	residual	15	50.403	0.741
test 125	total	17	68	1
-	-	-	-	-	-	-
test 126	model	2	17.081	0.251	2.516	0.006
test 126	residual	15	50.919	0.749
test 126	total	17	68	1
-	-	-	-	-	-	-
test 127	model	2	17.539	0.258	2.607	0.004
test 127	residual	15	50.461	0.742
test 127	total	17	68	1
-	-	-	-	-	-	-
test 128	model	2	18.682	0.275	2.841	0.004
test 128	residual	15	49.318	0.725
test 128	total	17	68	1
-	-	-	-	-	-	-
test 129	model	2	17.951	0.264	2.69	0.003
test 129	residual	15	50.049	0.736
test 129	total	17	68	1
-	-	-	-	-	-	-
test 130	model	2	16.69	0.245	2.44	0.007
test 130	residual	15	51.31	0.755
test 130	total	17	68	1
-	-	-	-	-	-	-
test 131	model	2	17.737	0.261	2.647	0.003
test 131	residual	15	50.263	0.739
test 131	total	17	68	1
-	-	-	-	-	-	-
test 132	model	2	18.342	0.27	2.77	0.002
test 132	residual	15	49.658	0.73
test 132	total	17	68	1
-	-	-	-	-	-	-
test 133	model	2	19.144	0.282	2.939	0.001
test 133	residual	15	48.856	0.718
test 133	total	17	68	1
-	-	-	-	-	-	-
test 134	model	2	16.732	0.246	2.448	0.009
test 134	residual	15	51.268	0.754
test 134	total	17	68	1
-	-	-	-	-	-	-
test 135	model	2	18.077	0.266	2.716	0.001
test 135	residual	15	49.923	0.734
test 135	total	17	68	1
-	-	-	-	-	-	-
test 136	model	2	15.316	0.225	2.18	0.013
test 136	residual	15	52.684	0.775
test 136	total	17	68	1
-	-	-	-	-	-	-
test 137	model	2	16.943	0.249	2.489	0.004
test 137	residual	15	51.057	0.751
test 137	total	17	68	1
-	-	-	-	-	-	-
test 138	model	2	16.819	0.247	2.465	0.007
test 138	residual	15	51.181	0.753
test 138	total	17	68	1
-	-	-	-	-	-	-
test 139	model	2	16.383	0.241	2.38	0.01
test 139	residual	15	51.617	0.759
test 139	total	17	68	1
-	-	-	-	-	-	-
test 140	model	2	14.978	0.22	2.119	0.011
test 140	residual	15	53.022	0.78
test 140	total	17	68	1
-	-	-	-	-	-	-
test 141	model	2	18.482	0.272	2.799	0.002
test 141	residual	15	49.518	0.728
test 141	total	17	68	1
-	-	-	-	-	-	-
test 142	model	2	17.769	0.261	2.653	0.002
test 142	residual	15	50.231	0.739
test 142	total	17	68	1
-	-	-	-	-	-	-
test 143	model	2	19.592	0.288	3.035	0.001
test 143	residual	15	48.408	0.712
test 143	total	17	68	1
-	-	-	-	-	-	-
test 144	model	2	16.682	0.245	2.438	0.004
test 144	residual	15	51.318	0.755
test 144	total	17	68	1
-	-	-	-	-	-	-
test 145	model	2	18.261	0.269	2.754	0.005
test 145	residual	15	49.739	0.731
test 145	total	17	68	1
-	-	-	-	-	-	-
test 146	model	2	17.91	0.263	2.682	0.002
test 146	residual	15	50.09	0.737
test 146	total	17	68	1
-	-	-	-	-	-	-
test 147	model	2	19.093	0.281	2.928	0.001
test 147	residual	15	48.907	0.719
test 147	total	17	68	1
-	-	-	-	-	-	-
test 148	model	2	19.674	0.289	3.053	0.001
test 148	residual	15	48.326	0.711
test 148	total	17	68	1
-	-	-	-	-	-	-
test 149	model	2	16.849	0.248	2.47	0.011
test 149	residual	15	51.151	0.752
test 149	total	17	68	1
-	-	-	-	-	-	-
test 150	model	2	16.774	0.247	2.456	0.008
test 150	residual	15	51.226	0.753
test 150	total	17	68	1
-	-	-	-	-	-	-
test 151	model	2	20.127	0.296	3.153	0.001
test 151	residual	15	47.873	0.704
test 151	total	17	68	1
-	-	-	-	-	-	-
test 152	model	2	16.112	0.237	2.329	0.008
test 152	residual	15	51.888	0.763
test 152	total	17	68	1
-	-	-	-	-	-	-
test 153	model	2	19.187	0.282	2.948	0.001
test 153	residual	15	48.813	0.718
test 153	total	17	68	1
-	-	-	-	-	-	-
test 154	model	2	17.351	0.255	2.569	0.003
test 154	residual	15	50.649	0.745
test 154	total	17	68	1
-	-	-	-	-	-	-
test 155	model	2	15.967	0.235	2.301	0.016
test 155	residual	15	52.033	0.765
test 155	total	17	68	1
-	-	-	-	-	-	-
test 156	model	2	17.568	0.258	2.613	0.006
test 156	residual	15	50.432	0.742
test 156	total	17	68	1
-	-	-	-	-	-	-
test 157	model	2	18.523	0.272	2.808	0.003
test 157	residual	15	49.477	0.728
test 157	total	17	68	1
-	-	-	-	-	-	-
test 158	model	2	16.833	0.248	2.467	0.004
test 158	residual	15	51.167	0.752
test 158	total	17	68	1
-	-	-	-	-	-	-
test 159	model	2	17.617	0.259	2.622	0.004
test 159	residual	15	50.383	0.741
test 159	total	17	68	1
-	-	-	-	-	-	-
test 160	model	2	17.014	0.25	2.503	0.006
test 160	residual	15	50.986	0.75
test 160	total	17	68	1
-	-	-	-	-	-	-
test 161	model	2	16.63	0.245	2.428	0.01
test 161	residual	15	51.37	0.755
test 161	total	17	68	1
-	-	-	-	-	-	-
test 162	model	2	16.045	0.236	2.316	0.012
test 162	residual	15	51.955	0.764
test 162	total	17	68	1
-	-	-	-	-	-	-
test 163	model	2	19.707	0.29	3.061	0.001
test 163	residual	15	48.293	0.71
test 163	total	17	68	1
-	-	-	-	-	-	-
test 164	model	2	17.269	0.254	2.553	0.005
test 164	residual	15	50.731	0.746
test 164	total	17	68	1
-	-	-	-	-	-	-
test 165	model	2	18.415	0.271	2.785	0.002
test 165	residual	15	49.585	0.729
test 165	total	17	68	1
-	-	-	-	-	-	-
test 166	model	2	18.108	0.266	2.722	0.002
test 166	residual	15	49.892	0.734
test 166	total	17	68	1
-	-	-	-	-	-	-
test 167	model	2	19.602	0.288	3.038	0.001
test 167	residual	15	48.398	0.712
test 167	total	17	68	1
-	-	-	-	-	-	-
test 168	model	2	17.361	0.255	2.571	0.007
test 168	residual	15	50.639	0.745
test 168	total	17	68	1
-	-	-	-	-	-	-
test 169	model	2	17.233	0.253	2.546	0.009
test 169	residual	15	50.767	0.747
test 169	total	17	68	1
-	-	-	-	-	-	-
test 170	model	2	19.107	0.281	2.931	0.001
test 170	residual	15	48.893	0.719
test 170	total	17	68	1
-	-	-	-	-	-	-
test 171	model	2	18.112	0.266	2.723	0.001
test 171	residual	15	49.888	0.734
test 171	total	17	68	1
-	-	-	-	-	-	-
test 172	model	2	16.763	0.247	2.454	0.003
test 172	residual	15	51.237	0.753
test 172	total	17	68	1
-	-	-	-	-	-	-
test 173	model	2	16.812	0.247	2.463	0.004
test 173	residual	15	51.188	0.753
test 173	total	17	68	1
-	-	-	-	-	-	-
test 174	model	2	17.576	0.258	2.614	0.002
test 174	residual	15	50.424	0.742
test 174	total	17	68	1
-	-	-	-	-	-	-
test 175	model	2	17.495	0.257	2.598	0.003
test 175	residual	15	50.505	0.743
test 175	total	17	68	1
-	-	-	-	-	-	-
test 176	model	2	19.294	0.284	2.971	0.001
test 176	residual	15	48.706	0.716
test 176	total	17	68	1
-	-	-	-	-	-	-
test 177	model	2	17.392	0.256	2.577	0.005
test 177	residual	15	50.608	0.744
test 177	total	17	68	1
-	-	-	-	-	-	-
test 178	model	2	17.266	0.254	2.553	0.005
test 178	residual	15	50.734	0.746
test 178	total	17	68	1
-	-	-	-	-	-	-
test 179	model	2	19.444	0.286	3.003	0.001
test 179	residual	15	48.556	0.714
test 179	total	17	68	1
-	-	-	-	-	-	-
test 180	model	2	17.074	0.251	2.514	0.005
test 180	residual	15	50.926	0.749
test 180	total	17	68	1
-	-	-	-	-	-	-
test 181	model	2	16.983	0.25	2.497	0.004
test 181	residual	15	51.017	0.75
test 181	total	17	68	1
-	-	-	-	-	-	-
test 182	model	2	16.667	0.245	2.435	0.005
test 182	residual	15	51.333	0.755
test 182	total	17	68	1
-	-	-	-	-	-	-
test 183	model	2	18.466	0.272	2.796	0.001
test 183	residual	15	49.534	0.728
test 183	total	17	68	1
-	-	-	-	-	-	-
test 184	model	2	16.514	0.243	2.406	0.011
test 184	residual	15	51.486	0.757
test 184	total	17	68	1
-	-	-	-	-	-	-
test 185	model	2	18.842	0.277	2.875	0.002
test 185	residual	15	49.158	0.723
test 185	total	17	68	1
-	-	-	-	-	-	-
test 186	model	2	15.37	0.226	2.19	0.018
test 186	residual	15	52.63	0.774
test 186	total	17	68	1
-	-	-	-	-	-	-
test 187	model	2	17.279	0.254	2.555	0.005
test 187	residual	15	50.721	0.746
test 187	total	17	68	1
-	-	-	-	-	-	-
test 188	model	2	16.466	0.242	2.396	0.007
test 188	residual	15	51.534	0.758
test 188	total	17	68	1
-	-	-	-	-	-	-
test 189	model	2	19.763	0.291	3.073	0.001
test 189	residual	15	48.237	0.709
test 189	total	17	68	1
-	-	-	-	-	-	-
test 190	model	2	16.565	0.244	2.415	0.009
test 190	residual	15	51.435	0.756
test 190	total	17	68	1
-	-	-	-	-	-	-
test 191	model	2	17.039	0.251	2.508	0.007
test 191	residual	15	50.961	0.749
test 191	total	17	68	1
-	-	-	-	-	-	-
test 192	model	2	15.777	0.232	2.266	0.01
test 192	residual	15	52.223	0.768
test 192	total	17	68	1
-	-	-	-	-	-	-
test 193	model	2	17.638	0.259	2.627	0.004
test 193	residual	15	50.362	0.741
test 193	total	17	68	1
-	-	-	-	-	-	-
test 194	model	2	16.801	0.247	2.461	0.005
test 194	residual	15	51.199	0.753
test 194	total	17	68	1
-	-	-	-	-	-	-
test 195	model	2	17.037	0.251	2.507	0.003
test 195	residual	15	50.963	0.749
test 195	total	17	68	1
-	-	-	-	-	-	-
test 196	model	2	16.031	0.236	2.314	0.016
test 196	residual	15	51.969	0.764
test 196	total	17	68	1
-	-	-	-	-	-	-
test 197	model	2	16.162	0.238	2.338	0.009
test 197	residual	15	51.838	0.762
test 197	total	17	68	1
-	-	-	-	-	-	-
test 198	model	2	16.445	0.242	2.392	0.008
test 198	residual	15	51.555	0.758
test 198	total	17	68	1
-	-	-	-	-	-	-
test 199	model	2	16.626	0.245	2.427	0.007
test 199	residual	15	51.374	0.755
test 199	total	17	68	1
-	-	-	-	-	-	-
test 200	model	2	16.146	0.237	2.335	0.009
test 200	residual	15	51.854	0.763
test 200	total	17	68	1
-	-	-	-	-	-	-
test 201	model	2	18.45	0.271	2.793	0.001
test 201	residual	15	49.55	0.729
test 201	total	17	68	1
-	-	-	-	-	-	-
test 202	model	2	22.076	0.325	3.605	0.001
test 202	residual	15	45.924	0.675
test 202	total	17	68	1
-	-	-	-	-	-	-
test 203	model	2	19.186	0.282	2.948	0.002
test 203	residual	15	48.814	0.718
test 203	total	17	68	1
-	-	-	-	-	-	-
test 204	model	2	16.173	0.238	2.34	0.01
test 204	residual	15	51.827	0.762
test 204	total	17	68	1
-	-	-	-	-	-	-
test 205	model	2	18.056	0.266	2.711	0.004
test 205	residual	15	49.944	0.734
test 205	total	17	68	1
-	-	-	-	-	-	-
test 206	model	2	17.604	0.259	2.62	0.001
test 206	residual	15	50.396	0.741
test 206	total	17	68	1
-	-	-	-	-	-	-
test 207	model	2	17.258	0.254	2.551	0.003
test 207	residual	15	50.742	0.746
test 207	total	17	68	1
-	-	-	-	-	-	-
test 208	model	2	17.093	0.251	2.518	0.006
test 208	residual	15	50.907	0.749
test 208	total	17	68	1
-	-	-	-	-	-	-
test 209	model	2	18.024	0.265	2.705	0.003
test 209	residual	15	49.976	0.735
test 209	total	17	68	1
-	-	-	-	-	-	-
test 210	model	2	17.051	0.251	2.51	0.004
test 210	residual	15	50.949	0.749
test 210	total	17	68	1
-	-	-	-	-	-	-
test 211	model	2	19.987	0.294	3.122	0.001
test 211	residual	15	48.013	0.706
test 211	total	17	68	1
-	-	-	-	-	-	-
test 212	model	2	16.659	0.245	2.434	0.007
test 212	residual	15	51.341	0.755
test 212	total	17	68	1
-	-	-	-	-	-	-
test 213	model	2	16.944	0.249	2.489	0.004
test 213	residual	15	51.056	0.751
test 213	total	17	68	1
-	-	-	-	-	-	-
test 214	model	2	19.096	0.281	2.929	0.004
test 214	residual	15	48.904	0.719
test 214	total	17	68	1
-	-	-	-	-	-	-
test 215	model	2	16.01	0.235	2.31	0.011
test 215	residual	15	51.99	0.765
test 215	total	17	68	1
-	-	-	-	-	-	-
test 216	model	2	17.287	0.254	2.557	0.003
test 216	residual	15	50.713	0.746
test 216	total	17	68	1
-	-	-	-	-	-	-
test 217	model	2	17.012	0.25	2.502	0.006
test 217	residual	15	50.988	0.75
test 217	total	17	68	1
-	-	-	-	-	-	-
test 218	model	2	18.504	0.272	2.804	0.005
test 218	residual	15	49.496	0.728
test 218	total	17	68	1
-	-	-	-	-	-	-
test 219	model	2	16.816	0.247	2.464	0.004
test 219	residual	15	51.184	0.753
test 219	total	17	68	1
-	-	-	-	-	-	-
test 220	model	2	17.408	0.256	2.581	0.003
test 220	residual	15	50.592	0.744
test 220	total	17	68	1
-	-	-	-	-	-	-
test 221	model	2	17.98	0.264	2.696	0.002
test 221	residual	15	50.02	0.736
test 221	total	17	68	1
-	-	-	-	-	-	-
test 222	model	2	16.714	0.246	2.444	0.002
test 222	residual	15	51.286	0.754
test 222	total	17	68	1
-	-	-	-	-	-	-
test 223	model	2	16.584	0.244	2.419	0.01
test 223	residual	15	51.416	0.756
test 223	total	17	68	1
-	-	-	-	-	-	-
test 224	model	2	15.286	0.225	2.175	0.021
test 224	residual	15	52.714	0.775
test 224	total	17	68	1
-	-	-	-	-	-	-
test 225	model	2	17.671	0.26	2.633	0.003
test 225	residual	15	50.329	0.74
test 225	total	17	68	1
-	-	-	-	-	-	-
test 226	model	2	17.03	0.25	2.506	0.005
test 226	residual	15	50.97	0.75
test 226	total	17	68	1
-	-	-	-	-	-	-
test 227	model	2	17.054	0.251	2.511	0.005
test 227	residual	15	50.946	0.749
test 227	total	17	68	1
-	-	-	-	-	-	-
test 228	model	2	20.409	0.3	3.216	0.001
test 228	residual	15	47.591	0.7
test 228	total	17	68	1
-	-	-	-	-	-	-
test 229	model	2	16.5	0.243	2.403	0.012
test 229	residual	15	51.5	0.757
test 229	total	17	68	1
-	-	-	-	-	-	-
test 230	model	2	16.851	0.248	2.471	0.003
test 230	residual	15	51.149	0.752
test 230	total	17	68	1
-	-	-	-	-	-	-
test 231	model	2	16.337	0.24	2.372	0.008
test 231	residual	15	51.663	0.76
test 231	total	17	68	1
-	-	-	-	-	-	-
test 232	model	2	16.501	0.243	2.403	0.01
test 232	residual	15	51.499	0.757
test 232	total	17	68	1
-	-	-	-	-	-	-
test 233	model	2	17.035	0.251	2.507	0.008
test 233	residual	15	50.965	0.749
test 233	total	17	68	1
-	-	-	-	-	-	-
test 234	model	2	17.64	0.259	2.627	0.002
test 234	residual	15	50.36	0.741
test 234	total	17	68	1
-	-	-	-	-	-	-
test 235	model	2	17.827	0.262	2.665	0.004
test 235	residual	15	50.173	0.738
test 235	total	17	68	1
-	-	-	-	-	-	-
test 236	model	2	16.822	0.247	2.465	0.005
test 236	residual	15	51.178	0.753
test 236	total	17	68	1
-	-	-	-	-	-	-
test 237	model	2	16.787	0.247	2.458	0.005
test 237	residual	15	51.213	0.753
test 237	total	17	68	1
-	-	-	-	-	-	-
test 238	model	2	17.018	0.25	2.503	0.006
test 238	residual	15	50.982	0.75
test 238	total	17	68	1
-	-	-	-	-	-	-
test 239	model	2	17.168	0.252	2.533	0.005
test 239	residual	15	50.832	0.748
test 239	total	17	68	1
-	-	-	-	-	-	-
test 240	model	2	19.073	0.28	2.924	0.001
test 240	residual	15	48.927	0.72
test 240	total	17	68	1
-	-	-	-	-	-	-
test 241	model	2	18.025	0.265	2.705	0.001
test 241	residual	15	49.975	0.735
test 241	total	17	68	1
-	-	-	-	-	-	-
test 242	model	2	18.381	0.27	2.778	0.002
test 242	residual	15	49.619	0.73
test 242	total	17	68	1
-	-	-	-	-	-	-
test 243	model	2	17.019	0.25	2.504	0.004
test 243	residual	15	50.981	0.75
test 243	total	17	68	1
-	-	-	-	-	-	-
test 244	model	2	16.988	0.25	2.498	0.005
test 244	residual	15	51.012	0.75
test 244	total	17	68	1
-	-	-	-	-	-	-
test 245	model	2	16.613	0.244	2.425	0.006
test 245	residual	15	51.387	0.756
test 245	total	17	68	1
-	-	-	-	-	-	-
test 246	model	2	16.229	0.239	2.351	0.009
test 246	residual	15	51.771	0.761
test 246	total	17	68	1
-	-	-	-	-	-	-
test 247	model	2	18.481	0.272	2.799	0.003
test 247	residual	15	49.519	0.728
test 247	total	17	68	1
-	-	-	-	-	-	-
test 248	model	2	16.635	0.245	2.429	0.006
test 248	residual	15	51.365	0.755
test 248	total	17	68	1
-	-	-	-	-	-	-
test 249	model	2	16.731	0.246	2.448	0.002
test 249	residual	15	51.269	0.754
test 249	total	17	68	1
-	-	-	-	-	-	-
test 250	model	2	17.465	0.257	2.592	0.005
test 250	residual	15	50.535	0.743
test 250	total	17	68	1
-	-	-	-	-	-	-
test 251	model	2	17.449	0.257	2.589	0.003
test 251	residual	15	50.551	0.743
test 251	total	17	68	1
-	-	-	-	-	-	-
test 252	model	2	17.297	0.254	2.559	0.002
test 252	residual	15	50.703	0.746
test 252	total	17	68	1
-	-	-	-	-	-	-
test 253	model	2	18.393	0.27	2.781	0.002
test 253	residual	15	49.607	0.73
test 253	total	17	68	1
-	-	-	-	-	-	-
test 254	model	2	17.573	0.258	2.614	0.003
test 254	residual	15	50.427	0.742
test 254	total	17	68	1
-	-	-	-	-	-	-
test 255	model	2	18.614	0.274	2.827	0.001
test 255	residual	15	49.386	0.726
test 255	total	17	68	1
-	-	-	-	-	-	-
test 256	model	2	16.493	0.243	2.402	0.009
test 256	residual	15	51.507	0.757
test 256	total	17	68	1
-	-	-	-	-	-	-
test 257	model	2	16.789	0.247	2.459	0.01
test 257	residual	15	51.211	0.753
test 257	total	17	68	1
-	-	-	-	-	-	-
test 258	model	2	18.415	0.271	2.785	0.002
test 258	residual	15	49.585	0.729
test 258	total	17	68	1
-	-	-	-	-	-	-
test 259	model	2	18.492	0.272	2.801	0.003
test 259	residual	15	49.508	0.728
test 259	total	17	68	1
-	-	-	-	-	-	-
test 260	model	2	18.265	0.269	2.754	0.001
test 260	residual	15	49.735	0.731
test 260	total	17	68	1
-	-	-	-	-	-	-
test 261	model	2	18.183	0.267	2.738	0.003
test 261	residual	15	49.817	0.733
test 261	total	17	68	1
-	-	-	-	-	-	-
test 262	model	2	19.487	0.287	3.013	0.001
test 262	residual	15	48.513	0.713
test 262	total	17	68	1
-	-	-	-	-	-	-
test 263	model	2	18.884	0.278	2.884	0.001
test 263	residual	15	49.116	0.722
test 263	total	17	68	1
-	-	-	-	-	-	-
test 264	model	2	17.62	0.259	2.623	0.003
test 264	residual	15	50.38	0.741
test 264	total	17	68	1
-	-	-	-	-	-	-
test 265	model	2	15.902	0.234	2.289	0.011
test 265	residual	15	52.098	0.766
test 265	total	17	68	1
-	-	-	-	-	-	-
test 266	model	2	16.644	0.245	2.431	0.005
test 266	residual	15	51.356	0.755
test 266	total	17	68	1
-	-	-	-	-	-	-
test 267	model	2	16.802	0.247	2.461	0.005
test 267	residual	15	51.198	0.753
test 267	total	17	68	1
-	-	-	-	-	-	-
test 268	model	2	16.916	0.249	2.484	0.002
test 268	residual	15	51.084	0.751
test 268	total	17	68	1
-	-	-	-	-	-	-
test 269	model	2	15.825	0.233	2.275	0.009
test 269	residual	15	52.175	0.767
test 269	total	17	68	1
-	-	-	-	-	-	-
test 270	model	2	17.256	0.254	2.55	0.005
test 270	residual	15	50.744	0.746
test 270	total	17	68	1
-	-	-	-	-	-	-
test 271	model	2	17.136	0.252	2.527	0.005
test 271	residual	15	50.864	0.748
test 271	total	17	68	1
-	-	-	-	-	-	-
test 272	model	2	15.934	0.234	2.295	0.021
test 272	residual	15	52.066	0.766
test 272	total	17	68	1
-	-	-	-	-	-	-
test 273	model	2	17.211	0.253	2.542	0.002
test 273	residual	15	50.789	0.747
test 273	total	17	68	1
-	-	-	-	-	-	-
test 274	model	2	15.407	0.227	2.197	0.011
test 274	residual	15	52.593	0.773
test 274	total	17	68	1
-	-	-	-	-	-	-
test 275	model	2	18.22	0.268	2.745	0.003
test 275	residual	15	49.78	0.732
test 275	total	17	68	1
-	-	-	-	-	-	-
test 276	model	2	16.597	0.244	2.422	0.004
test 276	residual	15	51.403	0.756
test 276	total	17	68	1
-	-	-	-	-	-	-
test 277	model	2	19.153	0.282	2.941	0.002
test 277	residual	15	48.847	0.718
test 277	total	17	68	1
-	-	-	-	-	-	-
test 278	model	2	16.535	0.243	2.41	0.007
test 278	residual	15	51.465	0.757
test 278	total	17	68	1
-	-	-	-	-	-	-
test 279	model	2	18.866	0.277	2.88	0.003
test 279	residual	15	49.134	0.723
test 279	total	17	68	1
-	-	-	-	-	-	-
test 280	model	2	19.863	0.292	3.095	0.001
test 280	residual	15	48.137	0.708
test 280	total	17	68	1
-	-	-	-	-	-	-
test 281	model	2	19.374	0.285	2.988	0.001
test 281	residual	15	48.626	0.715
test 281	total	17	68	1
-	-	-	-	-	-	-
test 282	model	2	21.114	0.311	3.377	0.001
test 282	residual	15	46.886	0.689
test 282	total	17	68	1
-	-	-	-	-	-	-
test 283	model	2	17.495	0.257	2.598	0.006
test 283	residual	15	50.505	0.743
test 283	total	17	68	1
-	-	-	-	-	-	-
test 284	model	2	17.001	0.25	2.5	0.007
test 284	residual	15	50.999	0.75
test 284	total	17	68	1
-	-	-	-	-	-	-
test 285	model	2	17.186	0.253	2.537	0.005
test 285	residual	15	50.814	0.747
test 285	total	17	68	1
-	-	-	-	-	-	-
test 286	model	2	18.887	0.278	2.884	0.002
test 286	residual	15	49.113	0.722
test 286	total	17	68	1
-	-	-	-	-	-	-
test 287	model	2	16.307	0.24	2.366	0.01
test 287	residual	15	51.693	0.76
test 287	total	17	68	1
-	-	-	-	-	-	-
test 288	model	2	17.484	0.257	2.596	0.004
test 288	residual	15	50.516	0.743
test 288	total	17	68	1
-	-	-	-	-	-	-
test 289	model	2	16.725	0.246	2.446	0.006
test 289	residual	15	51.275	0.754
test 289	total	17	68	1
-	-	-	-	-	-	-
test 290	model	2	15.523	0.228	2.219	0.013
test 290	residual	15	52.477	0.772
test 290	total	17	68	1
-	-	-	-	-	-	-
test 291	model	2	16.423	0.242	2.388	0.012
test 291	residual	15	51.577	0.758
test 291	total	17	68	1
-	-	-	-	-	-	-
test 292	model	2	17.279	0.254	2.555	0.005
test 292	residual	15	50.721	0.746
test 292	total	17	68	1
-	-	-	-	-	-	-
test 293	model	2	17.064	0.251	2.513	0.006
test 293	residual	15	50.936	0.749
test 293	total	17	68	1
-	-	-	-	-	-	-
test 294	model	2	17.677	0.26	2.635	0.004
test 294	residual	15	50.323	0.74
test 294	total	17	68	1
-	-	-	-	-	-	-
test 295	model	2	16.952	0.249	2.491	0.005
test 295	residual	15	51.048	0.751
test 295	total	17	68	1
-	-	-	-	-	-	-
test 296	model	2	17.977	0.264	2.695	0.002
test 296	residual	15	50.023	0.736
test 296	total	17	68	1
-	-	-	-	-	-	-
test 297	model	2	15.465	0.227	2.208	0.024
test 297	residual	15	52.535	0.773
test 297	total	17	68	1
-	-	-	-	-	-	-
test 298	model	2	17.77	0.261	2.653	0.001
test 298	residual	15	50.23	0.739
test 298	total	17	68	1
-	-	-	-	-	-	-
test 299	model	2	17.716	0.261	2.642	0.002
test 299	residual	15	50.284	0.739
test 299	total	17	68	1
-	-	-	-	-	-	-
test 300	model	2	17.308	0.255	2.561	0.005
test 300	residual	15	50.692	0.745
test 300	total	17	68	1
-	-	-	-	-	-	-
test 301	model	2	17.366	0.255	2.572	0.006
test 301	residual	15	50.634	0.745
test 301	total	17	68	1
-	-	-	-	-	-	-
test 302	model	2	17.312	0.255	2.562	0.004
test 302	residual	15	50.688	0.745
test 302	total	17	68	1
-	-	-	-	-	-	-
test 303	model	2	17.568	0.258	2.613	0.005
test 303	residual	15	50.432	0.742
test 303	total	17	68	1
-	-	-	-	-	-	-
test 304	model	2	17.668	0.26	2.633	0.002
test 304	residual	15	50.332	0.74
test 304	total	17	68	1
-	-	-	-	-	-	-
test 305	model	2	16.829	0.247	2.467	0.006
test 305	residual	15	51.171	0.753
test 305	total	17	68	1
-	-	-	-	-	-	-
test 306	model	2	16.91	0.249	2.482	0.008
test 306	residual	15	51.09	0.751
test 306	total	17	68	1
-	-	-	-	-	-	-
test 307	model	2	17.913	0.263	2.682	0.001
test 307	residual	15	50.087	0.737
test 307	total	17	68	1
-	-	-	-	-	-	-
test 308	model	2	17.02	0.25	2.504	0.008
test 308	residual	15	50.98	0.75
test 308	total	17	68	1
-	-	-	-	-	-	-
test 309	model	2	17.12	0.252	2.524	0.005
test 309	residual	15	50.88	0.748
test 309	total	17	68	1
-	-	-	-	-	-	-
test 310	model	2	18.109	0.266	2.722	0.002
test 310	residual	15	49.891	0.734
test 310	total	17	68	1
-	-	-	-	-	-	-
test 311	model	2	17.774	0.261	2.654	0.002
test 311	residual	15	50.226	0.739
test 311	total	17	68	1
-	-	-	-	-	-	-
test 312	model	2	17.434	0.256	2.586	0.003
test 312	residual	15	50.566	0.744
test 312	total	17	68	1
-	-	-	-	-	-	-
test 313	model	2	17.498	0.257	2.599	0.002
test 313	residual	15	50.502	0.743
test 313	total	17	68	1
-	-	-	-	-	-	-
test 314	model	2	15.872	0.233	2.284	0.012
test 314	residual	15	52.128	0.767
test 314	total	17	68	1
-	-	-	-	-	-	-
test 315	model	2	17.631	0.259	2.625	0.002
test 315	residual	15	50.369	0.741
test 315	total	17	68	1
-	-	-	-	-	-	-
test 316	model	2	16.799	0.247	2.461	0.004
test 316	residual	15	51.201	0.753
test 316	total	17	68	1
-	-	-	-	-	-	-
test 317	model	2	20.265	0.298	3.184	0.001
test 317	residual	15	47.735	0.702
test 317	total	17	68	1
-	-	-	-	-	-	-
test 318	model	2	17.477	0.257	2.594	0.001
test 318	residual	15	50.523	0.743
test 318	total	17	68	1
-	-	-	-	-	-	-
test 319	model	2	15.947	0.235	2.298	0.007
test 319	residual	15	52.053	0.765
test 319	total	17	68	1
-	-	-	-	-	-	-
test 320	model	2	19.075	0.281	2.924	0.001
test 320	residual	15	48.925	0.719
test 320	total	17	68	1
-	-	-	-	-	-	-
test 321	model	2	17.847	0.262	2.669	0.004
test 321	residual	15	50.153	0.738
test 321	total	17	68	1
-	-	-	-	-	-	-
test 322	model	2	17.495	0.257	2.598	0.007
test 322	residual	15	50.505	0.743
test 322	total	17	68	1
-	-	-	-	-	-	-
test 323	model	2	18.029	0.265	2.706	0.008
test 323	residual	15	49.971	0.735
test 323	total	17	68	1
-	-	-	-	-	-	-
test 324	model	2	18.508	0.272	2.805	0.001
test 324	residual	15	49.492	0.728
test 324	total	17	68	1
-	-	-	-	-	-	-
test 325	model	2	16.926	0.249	2.485	0.003
test 325	residual	15	51.074	0.751
test 325	total	17	68	1
-	-	-	-	-	-	-
test 326	model	2	17.728	0.261	2.645	0.003
test 326	residual	15	50.272	0.739
test 326	total	17	68	1
-	-	-	-	-	-	-
test 327	model	2	16.593	0.244	2.421	0.008
test 327	residual	15	51.407	0.756
test 327	total	17	68	1
-	-	-	-	-	-	-
test 328	model	2	17.584	0.259	2.616	0.003
test 328	residual	15	50.416	0.741
test 328	total	17	68	1
-	-	-	-	-	-	-
test 329	model	2	17.448	0.257	2.589	0.004
test 329	residual	15	50.552	0.743
test 329	total	17	68	1
-	-	-	-	-	-	-
test 330	model	2	16.773	0.247	2.456	0.009
test 330	residual	15	51.227	0.753
test 330	total	17	68	1
-	-	-	-	-	-	-
test 331	model	2	18.241	0.268	2.749	0.001
test 331	residual	15	49.759	0.732
test 331	total	17	68	1
-	-	-	-	-	-	-
test 332	model	2	16.527	0.243	2.408	0.009
test 332	residual	15	51.473	0.757
test 332	total	17	68	1
-	-	-	-	-	-	-
test 333	model	2	16.553	0.243	2.413	0.01
test 333	residual	15	51.447	0.757
test 333	total	17	68	1
-	-	-	-	-	-	-
test 334	model	2	17.564	0.258	2.612	0.006
test 334	residual	15	50.436	0.742
test 334	total	17	68	1
-	-	-	-	-	-	-
test 335	model	2	16.219	0.239	2.349	0.005
test 335	residual	15	51.781	0.761
test 335	total	17	68	1
-	-	-	-	-	-	-
test 336	model	2	17.147	0.252	2.529	0.005
test 336	residual	15	50.853	0.748
test 336	total	17	68	1
-	-	-	-	-	-	-
test 337	model	2	15.685	0.231	2.249	0.014
test 337	residual	15	52.315	0.769
test 337	total	17	68	1
-	-	-	-	-	-	-
test 338	model	2	18.319	0.269	2.766	0.001
test 338	residual	15	49.681	0.731
test 338	total	17	68	1
-	-	-	-	-	-	-
test 339	model	2	17.867	0.263	2.673	0.001
test 339	residual	15	50.133	0.737
test 339	total	17	68	1
-	-	-	-	-	-	-
test 340	model	2	16.072	0.236	2.321	0.011
test 340	residual	15	51.928	0.764
test 340	total	17	68	1
-	-	-	-	-	-	-
test 341	model	2	17.444	0.257	2.588	0.006
test 341	residual	15	50.556	0.743
test 341	total	17	68	1
-	-	-	-	-	-	-
test 342	model	2	20.553	0.302	3.249	0.001
test 342	residual	15	47.447	0.698
test 342	total	17	68	1
-	-	-	-	-	-	-
test 343	model	2	16.924	0.249	2.485	0.005
test 343	residual	15	51.076	0.751
test 343	total	17	68	1
-	-	-	-	-	-	-
test 344	model	2	16.762	0.247	2.454	0.007
test 344	residual	15	51.238	0.753
test 344	total	17	68	1
-	-	-	-	-	-	-
test 345	model	2	16.005	0.235	2.309	0.009
test 345	residual	15	51.995	0.765
test 345	total	17	68	1
-	-	-	-	-	-	-
test 346	model	2	17.085	0.251	2.517	0.008
test 346	residual	15	50.915	0.749
test 346	total	17	68	1
-	-	-	-	-	-	-
test 347	model	2	17.439	0.256	2.587	0.002
test 347	residual	15	50.561	0.744
test 347	total	17	68	1
-	-	-	-	-	-	-
test 348	model	2	18.076	0.266	2.715	0.003
test 348	residual	15	49.924	0.734
test 348	total	17	68	1
-	-	-	-	-	-	-
test 349	model	2	18.651	0.274	2.835	0.001
test 349	residual	15	49.349	0.726
test 349	total	17	68	1
-	-	-	-	-	-	-
test 350	model	2	14.744	0.217	2.076	0.014
test 350	residual	15	53.256	0.783
test 350	total	17	68	1
-	-	-	-	-	-	-
test 351	model	2	17.28	0.254	2.555	0.003
test 351	residual	15	50.72	0.746
test 351	total	17	68	1
-	-	-	-	-	-	-
test 352	model	2	17.04	0.251	2.508	0.007
test 352	residual	15	50.96	0.749
test 352	total	17	68	1
-	-	-	-	-	-	-
test 353	model	2	16.317	0.24	2.368	0.006
test 353	residual	15	51.683	0.76
test 353	total	17	68	1
-	-	-	-	-	-	-
test 354	model	2	17.014	0.25	2.503	0.011
test 354	residual	15	50.986	0.75
test 354	total	17	68	1
-	-	-	-	-	-	-
test 355	model	2	16.724	0.246	2.446	0.003
test 355	residual	15	51.276	0.754
test 355	total	17	68	1
-	-	-	-	-	-	-
test 356	model	2	18.974	0.279	2.903	0.001
test 356	residual	15	49.026	0.721
test 356	total	17	68	1
-	-	-	-	-	-	-
test 357	model	2	18.771	0.276	2.86	0.002
test 357	residual	15	49.229	0.724
test 357	total	17	68	1
-	-	-	-	-	-	-
test 358	model	2	15.43	0.227	2.201	0.013
test 358	residual	15	52.57	0.773
test 358	total	17	68	1
-	-	-	-	-	-	-
test 359	model	2	17.103	0.252	2.52	0.004
test 359	residual	15	50.897	0.748
test 359	total	17	68	1
-	-	-	-	-	-	-
test 360	model	2	17.992	0.265	2.698	0.004
test 360	residual	15	50.008	0.735
test 360	total	17	68	1
-	-	-	-	-	-	-
test 361	model	2	16.885	0.248	2.477	0.007
test 361	residual	15	51.115	0.752
test 361	total	17	68	1
-	-	-	-	-	-	-
test 362	model	2	17.42	0.256	2.583	0.001
test 362	residual	15	50.58	0.744
test 362	total	17	68	1
-	-	-	-	-	-	-
test 363	model	2	18.055	0.266	2.711	0.003
test 363	residual	15	49.945	0.734
test 363	total	17	68	1
-	-	-	-	-	-	-
test 364	model	2	16.622	0.244	2.426	0.004
test 364	residual	15	51.378	0.756
test 364	total	17	68	1
-	-	-	-	-	-	-
test 365	model	2	17.672	0.26	2.633	0.002
test 365	residual	15	50.328	0.74
test 365	total	17	68	1
-	-	-	-	-	-	-
test 366	model	2	19.549	0.287	3.026	0.001
test 366	residual	15	48.451	0.713
test 366	total	17	68	1
-	-	-	-	-	-	-
test 367	model	2	16.555	0.243	2.413	0.006
test 367	residual	15	51.445	0.757
test 367	total	17	68	1
-	-	-	-	-	-	-
test 368	model	2	16.471	0.242	2.397	0.003
test 368	residual	15	51.529	0.758
test 368	total	17	68	1
-	-	-	-	-	-	-
test 369	model	2	18.079	0.266	2.716	0.008
test 369	residual	15	49.921	0.734
test 369	total	17	68	1
-	-	-	-	-	-	-
test 370	model	2	18.066	0.266	2.714	0.004
test 370	residual	15	49.934	0.734
test 370	total	17	68	1
-	-	-	-	-	-	-
test 371	model	2	17.413	0.256	2.582	0.008
test 371	residual	15	50.587	0.744
test 371	total	17	68	1
-	-	-	-	-	-	-
test 372	model	2	17.67	0.26	2.633	0.002
test 372	residual	15	50.33	0.74
test 372	total	17	68	1
-	-	-	-	-	-	-
test 373	model	2	19.464	0.286	3.008	0.001
test 373	residual	15	48.536	0.714
test 373	total	17	68	1
-	-	-	-	-	-	-
test 374	model	2	17.873	0.263	2.674	0.002
test 374	residual	15	50.127	0.737
test 374	total	17	68	1
-	-	-	-	-	-	-
test 375	model	2	18.964	0.279	2.901	0.001
test 375	residual	15	49.036	0.721
test 375	total	17	68	1
-	-	-	-	-	-	-
test 376	model	2	17.483	0.257	2.596	0.005
test 376	residual	15	50.517	0.743
test 376	total	17	68	1
-	-	-	-	-	-	-
test 377	model	2	17.731	0.261	2.645	0.004
test 377	residual	15	50.269	0.739
test 377	total	17	68	1
-	-	-	-	-	-	-
test 378	model	2	17.296	0.254	2.558	0.002
test 378	residual	15	50.704	0.746
test 378	total	17	68	1
-	-	-	-	-	-	-
test 379	model	2	17.495	0.257	2.598	0.003
test 379	residual	15	50.505	0.743
test 379	total	17	68	1
-	-	-	-	-	-	-
test 380	model	2	17.572	0.258	2.614	0.004
test 380	residual	15	50.428	0.742
test 380	total	17	68	1
-	-	-	-	-	-	-
test 381	model	2	16.75	0.246	2.451	0.005
test 381	residual	15	51.25	0.754
test 381	total	17	68	1
-	-	-	-	-	-	-
test 382	model	2	17.345	0.255	2.568	0.005
test 382	residual	15	50.655	0.745
test 382	total	17	68	1
-	-	-	-	-	-	-
test 383	model	2	16.806	0.247	2.462	0.005
test 383	residual	15	51.194	0.753
test 383	total	17	68	1
-	-	-	-	-	-	-
test 384	model	2	16.481	0.242	2.399	0.007
test 384	residual	15	51.519	0.758
test 384	total	17	68	1
-	-	-	-	-	-	-
test 385	model	2	17.621	0.259	2.623	0.003
test 385	residual	15	50.379	0.741
test 385	total	17	68	1
-	-	-	-	-	-	-
test 386	model	2	17.823	0.262	2.664	0.002
test 386	residual	15	50.177	0.738
test 386	total	17	68	1
-	-	-	-	-	-	-
test 387	model	2	19.12	0.281	2.934	0.002
test 387	residual	15	48.88	0.719
test 387	total	17	68	1
-	-	-	-	-	-	-
test 388	model	2	18.02	0.265	2.704	0.009
test 388	residual	15	49.98	0.735
test 388	total	17	68	1
-	-	-	-	-	-	-
test 389	model	2	16.669	0.245	2.436	0.008
test 389	residual	15	51.331	0.755
test 389	total	17	68	1
-	-	-	-	-	-	-
test 390	model	2	17.094	0.251	2.518	0.008
test 390	residual	15	50.906	0.749
test 390	total	17	68	1
-	-	-	-	-	-	-
test 391	model	2	17.255	0.254	2.55	0.003
test 391	residual	15	50.745	0.746
test 391	total	17	68	1
-	-	-	-	-	-	-
test 392	model	2	19.961	0.294	3.116	0.002
test 392	residual	15	48.039	0.706
test 392	total	17	68	1
-	-	-	-	-	-	-
test 393	model	2	15.998	0.235	2.307	0.011
test 393	residual	15	52.002	0.765
test 393	total	17	68	1
-	-	-	-	-	-	-
test 394	model	2	16.377	0.241	2.379	0.01
test 394	residual	15	51.623	0.759
test 394	total	17	68	1
-	-	-	-	-	-	-
test 395	model	2	18.224	0.268	2.746	0.001
test 395	residual	15	49.776	0.732
test 395	total	17	68	1
-	-	-	-	-	-	-
test 396	model	2	16.307	0.24	2.366	0.006
test 396	residual	15	51.693	0.76
test 396	total	17	68	1
-	-	-	-	-	-	-
test 397	model	2	16.081	0.236	2.323	0.011
test 397	residual	15	51.919	0.764
test 397	total	17	68	1
-	-	-	-	-	-	-
test 398	model	2	16.349	0.24	2.374	0.005
test 398	residual	15	51.651	0.76
test 398	total	17	68	1
-	-	-	-	-	-	-
test 399	model	2	16.178	0.238	2.341	0.003
test 399	residual	15	51.822	0.762
test 399	total	17	68	1
-	-	-	-	-	-	-
test 400	model	2	16.85	0.248	2.471	0.007
test 400	residual	15	51.15	0.752
test 400	total	17	68	1
-	-	-	-	-	-	-
test 401	model	2	19.108	0.281	2.931	0.002
test 401	residual	15	48.892	0.719
test 401	total	17	68	1
-	-	-	-	-	-	-
test 402	model	2	18.184	0.267	2.738	0.003
test 402	residual	15	49.816	0.733
test 402	total	17	68	1
-	-	-	-	-	-	-
test 403	model	2	17.879	0.263	2.675	0.005
test 403	residual	15	50.121	0.737
test 403	total	17	68	1
-	-	-	-	-	-	-
test 404	model	2	18.656	0.274	2.836	0.002
test 404	residual	15	49.344	0.726
test 404	total	17	68	1
-	-	-	-	-	-	-
test 405	model	2	19.146	0.282	2.939	0.001
test 405	residual	15	48.854	0.718
test 405	total	17	68	1
-	-	-	-	-	-	-
test 406	model	2	17.586	0.259	2.616	0.002
test 406	residual	15	50.414	0.741
test 406	total	17	68	1
-	-	-	-	-	-	-
test 407	model	2	16.575	0.244	2.417	0.006
test 407	residual	15	51.425	0.756
test 407	total	17	68	1
-	-	-	-	-	-	-
test 408	model	2	16.719	0.246	2.445	0.004
test 408	residual	15	51.281	0.754
test 408	total	17	68	1
-	-	-	-	-	-	-
test 409	model	2	16.901	0.249	2.481	0.007
test 409	residual	15	51.099	0.751
test 409	total	17	68	1
-	-	-	-	-	-	-
test 410	model	2	18.312	0.269	2.764	0.001
test 410	residual	15	49.688	0.731
test 410	total	17	68	1
-	-	-	-	-	-	-
test 411	model	2	16.858	0.248	2.472	0.005
test 411	residual	15	51.142	0.752
test 411	total	17	68	1
-	-	-	-	-	-	-
test 412	model	2	17.263	0.254	2.552	0.008
test 412	residual	15	50.737	0.746
test 412	total	17	68	1
-	-	-	-	-	-	-
test 413	model	2	16.977	0.25	2.495	0.003
test 413	residual	15	51.023	0.75
test 413	total	17	68	1
-	-	-	-	-	-	-
test 414	model	2	19.607	0.288	3.039	0.001
test 414	residual	15	48.393	0.712
test 414	total	17	68	1
-	-	-	-	-	-	-
test 415	model	2	19.482	0.286	3.012	0.001
test 415	residual	15	48.518	0.714
test 415	total	17	68	1
-	-	-	-	-	-	-
test 416	model	2	17.331	0.255	2.565	0.002
test 416	residual	15	50.669	0.745
test 416	total	17	68	1
-	-	-	-	-	-	-
test 417	model	2	18.4	0.271	2.782	0.003
test 417	residual	15	49.6	0.729
test 417	total	17	68	1
-	-	-	-	-	-	-
test 418	model	2	17.447	0.257	2.588	0.007
test 418	residual	15	50.553	0.743
test 418	total	17	68	1
-	-	-	-	-	-	-
test 419	model	2	17.415	0.256	2.582	0.005
test 419	residual	15	50.585	0.744
test 419	total	17	68	1
-	-	-	-	-	-	-
test 420	model	2	15.606	0.229	2.234	0.013
test 420	residual	15	52.394	0.771
test 420	total	17	68	1
-	-	-	-	-	-	-
test 421	model	2	16.536	0.243	2.41	0.006
test 421	residual	15	51.464	0.757
test 421	total	17	68	1
-	-	-	-	-	-	-
test 422	model	2	17.246	0.254	2.548	0.008
test 422	residual	15	50.754	0.746
test 422	total	17	68	1
-	-	-	-	-	-	-
test 423	model	2	17.896	0.263	2.679	0.004
test 423	residual	15	50.104	0.737
test 423	total	17	68	1
-	-	-	-	-	-	-
test 424	model	2	16.544	0.243	2.411	0.006
test 424	residual	15	51.456	0.757
test 424	total	17	68	1
-	-	-	-	-	-	-
test 425	model	2	16.786	0.247	2.458	0.007
test 425	residual	15	51.214	0.753
test 425	total	17	68	1
-	-	-	-	-	-	-
test 426	model	2	17.522	0.258	2.603	0.006
test 426	residual	15	50.478	0.742
test 426	total	17	68	1
-	-	-	-	-	-	-
test 427	model	2	15.87	0.233	2.283	0.01
test 427	residual	15	52.13	0.767
test 427	total	17	68	1
-	-	-	-	-	-	-
test 428	model	2	16.024	0.236	2.312	0.012
test 428	residual	15	51.976	0.764
test 428	total	17	68	1
-	-	-	-	-	-	-
test 429	model	2	17.005	0.25	2.501	0.009
test 429	residual	15	50.995	0.75
test 429	total	17	68	1
-	-	-	-	-	-	-
test 430	model	2	19.157	0.282	2.942	0.001
test 430	residual	15	48.843	0.718
test 430	total	17	68	1
-	-	-	-	-	-	-
test 431	model	2	17.057	0.251	2.511	0.011
test 431	residual	15	50.943	0.749
test 431	total	17	68	1
-	-	-	-	-	-	-
test 432	model	2	17.073	0.251	2.514	0.004
test 432	residual	15	50.927	0.749
test 432	total	17	68	1
-	-	-	-	-	-	-
test 433	model	2	18.108	0.266	2.722	0.007
test 433	residual	15	49.892	0.734
test 433	total	17	68	1
-	-	-	-	-	-	-
test 434	model	2	18.181	0.267	2.737	0.001
test 434	residual	15	49.819	0.733
test 434	total	17	68	1
-	-	-	-	-	-	-
test 435	model	2	18.019	0.265	2.704	0.002
test 435	residual	15	49.981	0.735
test 435	total	17	68	1
-	-	-	-	-	-	-
test 436	model	2	17.409	0.256	2.581	0.004
test 436	residual	15	50.591	0.744
test 436	total	17	68	1
-	-	-	-	-	-	-
test 437	model	2	16.596	0.244	2.421	0.006
test 437	residual	15	51.404	0.756
test 437	total	17	68	1
-	-	-	-	-	-	-
test 438	model	2	17.612	0.259	2.622	0.002
test 438	residual	15	50.388	0.741
test 438	total	17	68	1
-	-	-	-	-	-	-
test 439	model	2	16.478	0.242	2.399	0.01
test 439	residual	15	51.522	0.758
test 439	total	17	68	1
-	-	-	-	-	-	-
test 440	model	2	17.595	0.259	2.618	0.005
test 440	residual	15	50.405	0.741
test 440	total	17	68	1
-	-	-	-	-	-	-
test 441	model	2	17.213	0.253	2.542	0.005
test 441	residual	15	50.787	0.747
test 441	total	17	68	1
-	-	-	-	-	-	-
test 442	model	2	16.757	0.246	2.453	0.005
test 442	residual	15	51.243	0.754
test 442	total	17	68	1
-	-	-	-	-	-	-
test 443	model	2	16.905	0.249	2.481	0.008
test 443	residual	15	51.095	0.751
test 443	total	17	68	1
-	-	-	-	-	-	-
test 444	model	2	17.169	0.252	2.533	0.005
test 444	residual	15	50.831	0.748
test 444	total	17	68	1
-	-	-	-	-	-	-
test 445	model	2	16.853	0.248	2.471	0.007
test 445	residual	15	51.147	0.752
test 445	total	17	68	1
-	-	-	-	-	-	-
test 446	model	2	17.749	0.261	2.649	0.004
test 446	residual	15	50.251	0.739
test 446	total	17	68	1
-	-	-	-	-	-	-
test 447	model	2	18.563	0.273	2.816	0.001
test 447	residual	15	49.437	0.727
test 447	total	17	68	1
-	-	-	-	-	-	-
test 448	model	2	15.429	0.227	2.201	0.014
test 448	residual	15	52.571	0.773
test 448	total	17	68	1
-	-	-	-	-	-	-
test 449	model	2	17.397	0.256	2.579	0.007
test 449	residual	15	50.603	0.744
test 449	total	17	68	1
-	-	-	-	-	-	-
test 450	model	2	19.964	0.294	3.117	0.001
test 450	residual	15	48.036	0.706
test 450	total	17	68	1
-	-	-	-	-	-	-
test 451	model	2	18.289	0.269	2.759	0.001
test 451	residual	15	49.711	0.731
test 451	total	17	68	1
-	-	-	-	-	-	-
test 452	model	2	17.202	0.253	2.54	0.007
test 452	residual	15	50.798	0.747
test 452	total	17	68	1
-	-	-	-	-	-	-
test 453	model	2	16.836	0.248	2.468	0.005
test 453	residual	15	51.164	0.752
test 453	total	17	68	1
-	-	-	-	-	-	-
test 454	model	2	18.535	0.273	2.81	0.003
test 454	residual	15	49.465	0.727
test 454	total	17	68	1
-	-	-	-	-	-	-
test 455	model	2	16.95	0.249	2.49	0.004
test 455	residual	15	51.05	0.751
test 455	total	17	68	1
-	-	-	-	-	-	-
test 456	model	2	19.971	0.294	3.119	0.001
test 456	residual	15	48.029	0.706
test 456	total	17	68	1
-	-	-	-	-	-	-
test 457	model	2	17.008	0.25	2.502	0.004
test 457	residual	15	50.992	0.75
test 457	total	17	68	1
-	-	-	-	-	-	-
test 458	model	2	18.664	0.274	2.837	0.002
test 458	residual	15	49.336	0.726
test 458	total	17	68	1
-	-	-	-	-	-	-
test 459	model	2	18.291	0.269	2.76	0.001
test 459	residual	15	49.709	0.731
test 459	total	17	68	1
-	-	-	-	-	-	-
test 460	model	2	17.268	0.254	2.553	0.004
test 460	residual	15	50.732	0.746
test 460	total	17	68	1
-	-	-	-	-	-	-
test 461	model	2	16.578	0.244	2.418	0.015
test 461	residual	15	51.422	0.756
test 461	total	17	68	1
-	-	-	-	-	-	-
test 462	model	2	19.108	0.281	2.931	0.002
test 462	residual	15	48.892	0.719
test 462	total	17	68	1
-	-	-	-	-	-	-
test 463	model	2	17.068	0.251	2.513	0.009
test 463	residual	15	50.932	0.749
test 463	total	17	68	1
-	-	-	-	-	-	-
test 464	model	2	16.535	0.243	2.41	0.004
test 464	residual	15	51.465	0.757
test 464	total	17	68	1
-	-	-	-	-	-	-
test 465	model	2	16.489	0.242	2.401	0.008
test 465	residual	15	51.511	0.758
test 465	total	17	68	1
-	-	-	-	-	-	-
test 466	model	2	16.502	0.243	2.403	0.005
test 466	residual	15	51.498	0.757
test 466	total	17	68	1
-	-	-	-	-	-	-
test 467	model	2	18.133	0.267	2.727	0.003
test 467	residual	15	49.867	0.733
test 467	total	17	68	1
-	-	-	-	-	-	-
test 468	model	2	16.981	0.25	2.496	0.004
test 468	residual	15	51.019	0.75
test 468	total	17	68	1
-	-	-	-	-	-	-
test 469	model	2	18.618	0.274	2.828	0.002
test 469	residual	15	49.382	0.726
test 469	total	17	68	1
-	-	-	-	-	-	-
test 470	model	2	19.139	0.281	2.938	0.001
test 470	residual	15	48.861	0.719
test 470	total	17	68	1
-	-	-	-	-	-	-
test 471	model	2	15.851	0.233	2.28	0.011
test 471	residual	15	52.149	0.767
test 471	total	17	68	1
-	-	-	-	-	-	-
test 472	model	2	17.053	0.251	2.51	0.007
test 472	residual	15	50.947	0.749
test 472	total	17	68	1
-	-	-	-	-	-	-
test 473	model	2	16.89	0.248	2.479	0.005
test 473	residual	15	51.11	0.752
test 473	total	17	68	1
-	-	-	-	-	-	-
test 474	model	2	17.436	0.256	2.586	0.005
test 474	residual	15	50.564	0.744
test 474	total	17	68	1
-	-	-	-	-	-	-
test 475	model	2	17.277	0.254	2.555	0.002
test 475	residual	15	50.723	0.746
test 475	total	17	68	1
-	-	-	-	-	-	-
test 476	model	2	18.857	0.277	2.878	0.001
test 476	residual	15	49.143	0.723
test 476	total	17	68	1
-	-	-	-	-	-	-
test 477	model	2	17.702	0.26	2.64	0.005
test 477	residual	15	50.298	0.74
test 477	total	17	68	1
-	-	-	-	-	-	-
test 478	model	2	17.55	0.258	2.609	0.002
test 478	residual	15	50.45	0.742
test 478	total	17	68	1
-	-	-	-	-	-	-
test 479	model	2	16.498	0.243	2.402	0.005
test 479	residual	15	51.502	0.757
test 479	total	17	68	1
-	-	-	-	-	-	-
test 480	model	2	15.79	0.232	2.268	0.013
test 480	residual	15	52.21	0.768
test 480	total	17	68	1
-	-	-	-	-	-	-
test 481	model	2	17.464	0.257	2.592	0.007
test 481	residual	15	50.536	0.743
test 481	total	17	68	1
-	-	-	-	-	-	-
test 482	model	2	16.487	0.242	2.4	0.006
test 482	residual	15	51.513	0.758
test 482	total	17	68	1
-	-	-	-	-	-	-
test 483	model	2	17.236	0.253	2.546	0.002
test 483	residual	15	50.764	0.747
test 483	total	17	68	1
-	-	-	-	-	-	-
test 484	model	2	16.793	0.247	2.46	0.006
test 484	residual	15	51.207	0.753
test 484	total	17	68	1
-	-	-	-	-	-	-
test 485	model	2	18.477	0.272	2.798	0.003
test 485	residual	15	49.523	0.728
test 485	total	17	68	1
-	-	-	-	-	-	-
test 486	model	2	16.87	0.248	2.475	0.004
test 486	residual	15	51.13	0.752
test 486	total	17	68	1
-	-	-	-	-	-	-
test 487	model	2	18.396	0.271	2.781	0.001
test 487	residual	15	49.604	0.729
test 487	total	17	68	1
-	-	-	-	-	-	-
test 488	model	2	15.913	0.234	2.291	0.013
test 488	residual	15	52.087	0.766
test 488	total	17	68	1
-	-	-	-	-	-	-
test 489	model	2	17.536	0.258	2.606	0.002
test 489	residual	15	50.464	0.742
test 489	total	17	68	1
-	-	-	-	-	-	-
test 490	model	2	17.391	0.256	2.577	0.003
test 490	residual	15	50.609	0.744
test 490	total	17	68	1
-	-	-	-	-	-	-
test 491	model	2	18.275	0.269	2.757	0.001
test 491	residual	15	49.725	0.731
test 491	total	17	68	1
-	-	-	-	-	-	-
test 492	model	2	17.3	0.254	2.559	0.007
test 492	residual	15	50.7	0.746
test 492	total	17	68	1
-	-	-	-	-	-	-
test 493	model	2	17.365	0.255	2.572	0.006
test 493	residual	15	50.635	0.745
test 493	total	17	68	1
-	-	-	-	-	-	-
test 494	model	2	18.48	0.272	2.799	0.002
test 494	residual	15	49.52	0.728
test 494	total	17	68	1
-	-	-	-	-	-	-
test 495	model	2	17.62	0.259	2.623	0.002
test 495	residual	15	50.38	0.741
test 495	total	17	68	1
-	-	-	-	-	-	-
test 496	model	2	17.77	0.261	2.653	0.003
test 496	residual	15	50.23	0.739
test 496	total	17	68	1
-	-	-	-	-	-	-
test 497	model	2	17.295	0.254	2.558	0.009
test 497	residual	15	50.705	0.746
test 497	total	17	68	1
-	-	-	-	-	-	-
test 498	model	2	16.227	0.239	2.351	0.01
test 498	residual	15	51.773	0.761
test 498	total	17	68	1
-	-	-	-	-	-	-
test 499	model	2	16.307	0.24	2.366	0.006
test 499	residual	15	51.693	0.76
test 499	total	17	68	1
-	-	-	-	-	-	-
test 500	model	2	19.682	0.289	3.055	0.002
test 500	residual	15	48.318	0.711
[truncated: 2,002 more rows]

## Sheet: STable9
Supplementary Table 9: Results of NPMANOVA of North American iguanodontians and sauropods from the Late Jurassic and Early Cretaceous showing degrees of freedom, test-statistic and p-value for each iteration.
test	rowID	df	SS	R2	F	pr(>F)
test 1	model	2	16.865	0.248	2.474	0.004
test 1	residual	15	51.135	0.752
test 1	total	17	68	1
-	-	-	-	-	-	-
test 2	model	2	17.009	0.25	2.502	0.004
test 2	residual	15	50.991	0.75
test 2	total	17	68	1
-	-	-	-	-	-	-
test 3	model	2	18.924	0.278	2.892	0.001
test 3	residual	15	49.076	0.722
test 3	total	17	68	1
-	-	-	-	-	-	-
test 4	model	2	17.079	0.251	2.516	0.006
test 4	residual	15	50.921	0.749
test 4	total	17	68	1
-	-	-	-	-	-	-
test 5	model	2	17.986	0.264	2.697	0.002
test 5	residual	15	50.014	0.736
test 5	total	17	68	1
-	-	-	-	-	-	-
test 6	model	2	15.994	0.235	2.306	0.011
test 6	residual	15	52.006	0.765
test 6	total	17	68	1
-	-	-	-	-	-	-
test 7	model	2	17.663	0.26	2.632	0.002
test 7	residual	15	50.337	0.74
test 7	total	17	68	1
-	-	-	-	-	-	-
test 8	model	2	16.957	0.249	2.492	0.004
test 8	residual	15	51.043	0.751
test 8	total	17	68	1
-	-	-	-	-	-	-
test 9	model	2	16.792	0.247	2.459	0.008
test 9	residual	15	51.208	0.753
test 9	total	17	68	1
-	-	-	-	-	-	-
test 10	model	2	16.228	0.239	2.351	0.004
test 10	residual	15	51.772	0.761
test 10	total	17	68	1
-	-	-	-	-	-	-
test 11	model	2	21.327	0.314	3.427	0.001
test 11	residual	15	46.673	0.686
test 11	total	17	68	1
-	-	-	-	-	-	-
test 12	model	2	16.588	0.244	2.42	0.01
test 12	residual	15	51.412	0.756
test 12	total	17	68	1
-	-	-	-	-	-	-
test 13	model	2	17.94	0.264	2.688	0.001
test 13	residual	15	50.06	0.736
test 13	total	17	68	1
-	-	-	-	-	-	-
test 14	model	2	17.301	0.254	2.559	0.003
test 14	residual	15	50.699	0.746
test 14	total	17	68	1
-	-	-	-	-	-	-
test 15	model	2	17.464	0.257	2.592	0.004
test 15	residual	15	50.536	0.743
test 15	total	17	68	1
-	-	-	-	-	-	-
test 16	model	2	17.123	0.252	2.524	0.005
test 16	residual	15	50.877	0.748
test 16	total	17	68	1
-	-	-	-	-	-	-
test 17	model	2	16.833	0.248	2.467	0.003
test 17	residual	15	51.167	0.752
test 17	total	17	68	1
-	-	-	-	-	-	-
test 18	model	2	18.64	0.274	2.832	0.002
test 18	residual	15	49.36	0.726
test 18	total	17	68	1
-	-	-	-	-	-	-
test 19	model	2	19.585	0.288	3.034	0.002
test 19	residual	15	48.415	0.712
test 19	total	17	68	1
-	-	-	-	-	-	-
test 20	model	2	18.099	0.266	2.72	0.003
test 20	residual	15	49.901	0.734
test 20	total	17	68	1
-	-	-	-	-	-	-
test 21	model	2	18.785	0.276	2.863	0.001
test 21	residual	15	49.215	0.724
test 21	total	17	68	1
-	-	-	-	-	-	-
test 22	model	2	17.288	0.254	2.557	0.003
test 22	residual	15	50.712	0.746
test 22	total	17	68	1
-	-	-	-	-	-	-
test 23	model	2	18.085	0.266	2.717	0.001
test 23	residual	15	49.915	0.734
test 23	total	17	68	1
-	-	-	-	-	-	-
test 24	model	2	16.317	0.24	2.368	0.009
test 24	residual	15	51.683	0.76
test 24	total	17	68	1
-	-	-	-	-	-	-
test 25	model	2	20.118	0.296	3.151	0.001
test 25	residual	15	47.882	0.704
test 25	total	17	68	1
-	-	-	-	-	-	-
test 26	model	2	18.361	0.27	2.774	0.004
test 26	residual	15	49.639	0.73
test 26	total	17	68	1
-	-	-	-	-	-	-
test 27	model	2	18.931	0.278	2.894	0.001
test 27	residual	15	49.069	0.722
test 27	total	17	68	1
-	-	-	-	-	-	-
test 28	model	2	19.987	0.294	3.122	0.001
test 28	residual	15	48.013	0.706
test 28	total	17	68	1
-	-	-	-	-	-	-
test 29	model	2	17.522	0.258	2.603	0.001
test 29	residual	15	50.478	0.742
test 29	total	17	68	1
-	-	-	-	-	-	-
test 30	model	2	17.821	0.262	2.664	0.004
test 30	residual	15	50.179	0.738
test 30	total	17	68	1
-	-	-	-	-	-	-
test 31	model	2	16.487	0.242	2.4	0.014
test 31	residual	15	51.513	0.758
test 31	total	17	68	1
-	-	-	-	-	-	-
test 32	model	2	16.828	0.247	2.466	0.004
test 32	residual	15	51.172	0.753
test 32	total	17	68	1
-	-	-	-	-	-	-
test 33	model	2	16.699	0.246	2.441	0.006
test 33	residual	15	51.301	0.754
test 33	total	17	68	1
-	-	-	-	-	-	-
test 34	model	2	16.044	0.236	2.316	0.012
test 34	residual	15	51.956	0.764
test 34	total	17	68	1
-	-	-	-	-	-	-
test 35	model	2	16.559	0.244	2.414	0.006
test 35	residual	15	51.441	0.756
test 35	total	17	68	1
-	-	-	-	-	-	-
test 36	model	2	17.183	0.253	2.536	0.001
test 36	residual	15	50.817	0.747
test 36	total	17	68	1
-	-	-	-	-	-	-
test 37	model	2	18.803	0.277	2.867	0.002
test 37	residual	15	49.197	0.723
test 37	total	17	68	1
-	-	-	-	-	-	-
test 38	model	2	17.099	0.251	2.519	0.007
test 38	residual	15	50.901	0.749
test 38	total	17	68	1
-	-	-	-	-	-	-
test 39	model	2	17.723	0.261	2.644	0.002
test 39	residual	15	50.277	0.739
test 39	total	17	68	1
-	-	-	-	-	-	-
test 40	model	2	18.557	0.273	2.815	0.003
test 40	residual	15	49.443	0.727
test 40	total	17	68	1
-	-	-	-	-	-	-
test 41	model	2	19.105	0.281	2.931	0.001
test 41	residual	15	48.895	0.719
test 41	total	17	68	1
-	-	-	-	-	-	-
test 42	model	2	19.015	0.28	2.911	0.001
test 42	residual	15	48.985	0.72
test 42	total	17	68	1
-	-	-	-	-	-	-
test 43	model	2	20.686	0.304	3.279	0.001
test 43	residual	15	47.314	0.696
test 43	total	17	68	1
-	-	-	-	-	-	-
test 44	model	2	16.723	0.246	2.446	0.007
test 44	residual	15	51.277	0.754
test 44	total	17	68	1
-	-	-	-	-	-	-
test 45	model	2	16.383	0.241	2.38	0.005
test 45	residual	15	51.617	0.759
test 45	total	17	68	1
-	-	-	-	-	-	-
test 46	model	2	17.719	0.261	2.643	0.001
test 46	residual	15	50.281	0.739
test 46	total	17	68	1
-	-	-	-	-	-	-
test 47	model	2	17.819	0.262	2.663	0.002
test 47	residual	15	50.181	0.738
test 47	total	17	68	1
-	-	-	-	-	-	-
test 48	model	2	19.066	0.28	2.922	0.001
test 48	residual	15	48.934	0.72
test 48	total	17	68	1
-	-	-	-	-	-	-
test 49	model	2	15.714	0.231	2.254	0.009
test 49	residual	15	52.286	0.769
test 49	total	17	68	1
-	-	-	-	-	-	-
test 50	model	2	18.614	0.274	2.827	0.001
test 50	residual	15	49.386	0.726
test 50	total	17	68	1
-	-	-	-	-	-	-
test 51	model	2	17.181	0.253	2.536	0.002
test 51	residual	15	50.819	0.747
test 51	total	17	68	1
-	-	-	-	-	-	-
test 52	model	2	17.044	0.251	2.509	0.006
test 52	residual	15	50.956	0.749
test 52	total	17	68	1
-	-	-	-	-	-	-
test 53	model	2	16.461	0.242	2.395	0.005
test 53	residual	15	51.539	0.758
test 53	total	17	68	1
-	-	-	-	-	-	-
test 54	model	2	17.216	0.253	2.542	0.008
test 54	residual	15	50.784	0.747
test 54	total	17	68	1
-	-	-	-	-	-	-
test 55	model	2	18.317	0.269	2.765	0.002
test 55	residual	15	49.683	0.731
test 55	total	17	68	1
-	-	-	-	-	-	-
test 56	model	2	19.291	0.284	2.97	0.003
test 56	residual	15	48.709	0.716
test 56	total	17	68	1
-	-	-	-	-	-	-
test 57	model	2	18.097	0.266	2.72	0.003
test 57	residual	15	49.903	0.734
test 57	total	17	68	1
-	-	-	-	-	-	-
test 58	model	2	17.378	0.256	2.575	0.004
test 58	residual	15	50.622	0.744
test 58	total	17	68	1
-	-	-	-	-	-	-
test 59	model	2	19.824	0.292	3.086	0.001
test 59	residual	15	48.176	0.708
test 59	total	17	68	1
-	-	-	-	-	-	-
test 60	model	2	17.943	0.264	2.688	0.002
test 60	residual	15	50.057	0.736
test 60	total	17	68	1
-	-	-	-	-	-	-
test 61	model	2	17.209	0.253	2.541	0.004
test 61	residual	15	50.791	0.747
test 61	total	17	68	1
-	-	-	-	-	-	-
test 62	model	2	18.624	0.274	2.829	0.003
test 62	residual	15	49.376	0.726
test 62	total	17	68	1
-	-	-	-	-	-	-
test 63	model	2	21.96	0.323	3.577	0.001
test 63	residual	15	46.04	0.677
test 63	total	17	68	1
-	-	-	-	-	-	-
test 64	model	2	18.97	0.279	2.902	0.001
test 64	residual	15	49.03	0.721
test 64	total	17	68	1
-	-	-	-	-	-	-
test 65	model	2	17.934	0.264	2.686	0.002
test 65	residual	15	50.066	0.736
test 65	total	17	68	1
-	-	-	-	-	-	-
test 66	model	2	18.534	0.273	2.81	0.002
test 66	residual	15	49.466	0.727
test 66	total	17	68	1
-	-	-	-	-	-	-
test 67	model	2	17.916	0.263	2.683	0.003
test 67	residual	15	50.084	0.737
test 67	total	17	68	1
-	-	-	-	-	-	-
test 68	model	2	17.537	0.258	2.607	0.004
test 68	residual	15	50.463	0.742
test 68	total	17	68	1
-	-	-	-	-	-	-
test 69	model	2	18.11	0.266	2.722	0.001
test 69	residual	15	49.89	0.734
test 69	total	17	68	1
-	-	-	-	-	-	-
test 70	model	2	16.455	0.242	2.394	0.006
test 70	residual	15	51.545	0.758
test 70	total	17	68	1
-	-	-	-	-	-	-
test 71	model	2	17.124	0.252	2.524	0.003
test 71	residual	15	50.876	0.748
test 71	total	17	68	1
-	-	-	-	-	-	-
test 72	model	2	17.542	0.258	2.607	0.001
test 72	residual	15	50.458	0.742
test 72	total	17	68	1
-	-	-	-	-	-	-
test 73	model	2	17.749	0.261	2.649	0.002
test 73	residual	15	50.251	0.739
test 73	total	17	68	1
-	-	-	-	-	-	-
test 74	model	2	17.293	0.254	2.558	0.005
test 74	residual	15	50.707	0.746
test 74	total	17	68	1
-	-	-	-	-	-	-
test 75	model	2	18.706	0.275	2.846	0.003
test 75	residual	15	49.294	0.725
test 75	total	17	68	1
-	-	-	-	-	-	-
test 76	model	2	17.77	0.261	2.653	0.002
test 76	residual	15	50.23	0.739
test 76	total	17	68	1
-	-	-	-	-	-	-
test 77	model	2	20.402	0.3	3.215	0.001
test 77	residual	15	47.598	0.7
test 77	total	17	68	1
-	-	-	-	-	-	-
test 78	model	2	19.218	0.283	2.955	0.002
test 78	residual	15	48.782	0.717
test 78	total	17	68	1
-	-	-	-	-	-	-
test 79	model	2	17.415	0.256	2.582	0.004
test 79	residual	15	50.585	0.744
test 79	total	17	68	1
-	-	-	-	-	-	-
test 80	model	2	18.112	0.266	2.723	0.002
test 80	residual	15	49.888	0.734
test 80	total	17	68	1
-	-	-	-	-	-	-
test 81	model	2	18.989	0.279	2.906	0.001
test 81	residual	15	49.011	0.721
test 81	total	17	68	1
-	-	-	-	-	-	-
test 82	model	2	17.289	0.254	2.557	0.003
test 82	residual	15	50.711	0.746
test 82	total	17	68	1
-	-	-	-	-	-	-
test 83	model	2	17.489	0.257	2.597	0.002
test 83	residual	15	50.511	0.743
test 83	total	17	68	1
-	-	-	-	-	-	-
test 84	model	2	19.378	0.285	2.989	0.001
test 84	residual	15	48.622	0.715
test 84	total	17	68	1
-	-	-	-	-	-	-
test 85	model	2	16.634	0.245	2.429	0.006
test 85	residual	15	51.366	0.755
test 85	total	17	68	1
-	-	-	-	-	-	-
test 86	model	2	17.269	0.254	2.553	0.007
test 86	residual	15	50.731	0.746
test 86	total	17	68	1
-	-	-	-	-	-	-
test 87	model	2	18.176	0.267	2.736	0.006
test 87	residual	15	49.824	0.733
test 87	total	17	68	1
-	-	-	-	-	-	-
test 88	model	2	18.752	0.276	2.856	0.001
test 88	residual	15	49.248	0.724
test 88	total	17	68	1
-	-	-	-	-	-	-
test 89	model	2	17.054	0.251	2.511	0.002
test 89	residual	15	50.946	0.749
test 89	total	17	68	1
-	-	-	-	-	-	-
test 90	model	2	18.27	0.269	2.755	0.001
test 90	residual	15	49.73	0.731
test 90	total	17	68	1
-	-	-	-	-	-	-
test 91	model	2	19.63	0.289	3.044	0.002
test 91	residual	15	48.37	0.711
test 91	total	17	68	1
-	-	-	-	-	-	-
test 92	model	2	17.175	0.253	2.535	0.003
test 92	residual	15	50.825	0.747
test 92	total	17	68	1
-	-	-	-	-	-	-
test 93	model	2	18.183	0.267	2.737	0.003
test 93	residual	15	49.817	0.733
test 93	total	17	68	1
-	-	-	-	-	-	-
test 94	model	2	18.966	0.279	2.901	0.001
test 94	residual	15	49.034	0.721
test 94	total	17	68	1
-	-	-	-	-	-	-
test 95	model	2	15.933	0.234	2.295	0.005
test 95	residual	15	52.067	0.766
test 95	total	17	68	1
-	-	-	-	-	-	-
test 96	model	2	16.247	0.239	2.354	0.003
test 96	residual	15	51.753	0.761
test 96	total	17	68	1
-	-	-	-	-	-	-
test 97	model	2	17.763	0.261	2.652	0.002
test 97	residual	15	50.237	0.739
test 97	total	17	68	1
-	-	-	-	-	-	-
test 98	model	2	15.842	0.233	2.278	0.004
test 98	residual	15	52.158	0.767
test 98	total	17	68	1
-	-	-	-	-	-	-
test 99	model	2	18.863	0.277	2.879	0.001
test 99	residual	15	49.137	0.723
test 99	total	17	68	1
-	-	-	-	-	-	-
test 100	model	2	19.097	0.281	2.929	0.001
test 100	residual	15	48.903	0.719
test 100	total	17	68	1
-	-	-	-	-	-	-
test 101	model	2	16.495	0.243	2.402	0.004
test 101	residual	15	51.505	0.757
test 101	total	17	68	1
-	-	-	-	-	-	-
test 102	model	2	18.227	0.268	2.746	0.001
test 102	residual	15	49.773	0.732
test 102	total	17	68	1
-	-	-	-	-	-	-
test 103	model	2	20.449	0.301	3.225	0.001
test 103	residual	15	47.551	0.699
test 103	total	17	68	1
-	-	-	-	-	-	-
test 104	model	2	16.773	0.247	2.456	0.003
test 104	residual	15	51.227	0.753
test 104	total	17	68	1
-	-	-	-	-	-	-
test 105	model	2	16.364	0.241	2.377	0.008
test 105	residual	15	51.636	0.759
test 105	total	17	68	1
-	-	-	-	-	-	-
test 106	model	2	17.239	0.254	2.547	0.004
test 106	residual	15	50.761	0.746
test 106	total	17	68	1
-	-	-	-	-	-	-
test 107	model	2	19.522	0.287	3.02	0.001
test 107	residual	15	48.478	0.713
test 107	total	17	68	1
-	-	-	-	-	-	-
test 108	model	2	20.021	0.294	3.13	0.001
test 108	residual	15	47.979	0.706
test 108	total	17	68	1
-	-	-	-	-	-	-
test 109	model	2	18.99	0.279	2.906	0.002
test 109	residual	15	49.01	0.721
test 109	total	17	68	1
-	-	-	-	-	-	-
test 110	model	2	21.152	0.311	3.386	0.001
test 110	residual	15	46.848	0.689
test 110	total	17	68	1
-	-	-	-	-	-	-
test 111	model	2	18.916	0.278	2.89	0.002
test 111	residual	15	49.084	0.722
test 111	total	17	68	1
-	-	-	-	-	-	-
test 112	model	2	18.081	0.266	2.717	0.003
test 112	residual	15	49.919	0.734
test 112	total	17	68	1
-	-	-	-	-	-	-
test 113	model	2	16.648	0.245	2.431	0.005
test 113	residual	15	51.352	0.755
test 113	total	17	68	1
-	-	-	-	-	-	-
test 114	model	2	19.47	0.286	3.009	0.001
test 114	residual	15	48.53	0.714
test 114	total	17	68	1
-	-	-	-	-	-	-
test 115	model	2	20.174	0.297	3.164	0.001
test 115	residual	15	47.826	0.703
test 115	total	17	68	1
-	-	-	-	-	-	-
test 116	model	2	16.254	0.239	2.356	0.01
test 116	residual	15	51.746	0.761
test 116	total	17	68	1
-	-	-	-	-	-	-
test 117	model	2	17.393	0.256	2.578	0.004
test 117	residual	15	50.607	0.744
test 117	total	17	68	1
-	-	-	-	-	-	-
test 118	model	2	20.583	0.303	3.256	0.001
test 118	residual	15	47.417	0.697
test 118	total	17	68	1
-	-	-	-	-	-	-
test 119	model	2	18.054	0.265	2.711	0.002
test 119	residual	15	49.946	0.735
test 119	total	17	68	1
-	-	-	-	-	-	-
test 120	model	2	18.889	0.278	2.885	0.001
test 120	residual	15	49.111	0.722
test 120	total	17	68	1
-	-	-	-	-	-	-
test 121	model	2	17.285	0.254	2.556	0.002
test 121	residual	15	50.715	0.746
test 121	total	17	68	1
-	-	-	-	-	-	-
test 122	model	2	18.975	0.279	2.903	0.001
test 122	residual	15	49.025	0.721
test 122	total	17	68	1
-	-	-	-	-	-	-
test 123	model	2	17.477	0.257	2.594	0.009
test 123	residual	15	50.523	0.743
test 123	total	17	68	1
-	-	-	-	-	-	-
test 124	model	2	19.264	0.283	2.964	0.002
test 124	residual	15	48.736	0.717
test 124	total	17	68	1
-	-	-	-	-	-	-
test 125	model	2	16.446	0.242	2.392	0.008
test 125	residual	15	51.554	0.758
test 125	total	17	68	1
-	-	-	-	-	-	-
test 126	model	2	19.157	0.282	2.942	0.003
test 126	residual	15	48.843	0.718
test 126	total	17	68	1
-	-	-	-	-	-	-
test 127	model	2	17.035	0.251	2.507	0.001
test 127	residual	15	50.965	0.749
test 127	total	17	68	1
-	-	-	-	-	-	-
test 128	model	2	16.473	0.242	2.398	0.002
test 128	residual	15	51.527	0.758
test 128	total	17	68	1
-	-	-	-	-	-	-
test 129	model	2	15.15	0.223	2.15	0.018
test 129	residual	15	52.85	0.777
test 129	total	17	68	1
-	-	-	-	-	-	-
test 130	model	2	20.21	0.297	3.172	0.001
test 130	residual	15	47.79	0.703
test 130	total	17	68	1
-	-	-	-	-	-	-
test 131	model	2	16.186	0.238	2.343	0.006
test 131	residual	15	51.814	0.762
test 131	total	17	68	1
-	-	-	-	-	-	-
test 132	model	2	16.742	0.246	2.45	0.007
test 132	residual	15	51.258	0.754
test 132	total	17	68	1
-	-	-	-	-	-	-
test 133	model	2	19.899	0.293	3.103	0.001
test 133	residual	15	48.101	0.707
test 133	total	17	68	1
-	-	-	-	-	-	-
test 134	model	2	16.575	0.244	2.417	0.009
test 134	residual	15	51.425	0.756
test 134	total	17	68	1
-	-	-	-	-	-	-
test 135	model	2	17.884	0.263	2.676	0.003
test 135	residual	15	50.116	0.737
test 135	total	17	68	1
-	-	-	-	-	-	-
test 136	model	2	17.067	0.251	2.513	0.004
test 136	residual	15	50.933	0.749
test 136	total	17	68	1
-	-	-	-	-	-	-
test 137	model	2	16.208	0.238	2.347	0.006
test 137	residual	15	51.792	0.762
test 137	total	17	68	1
-	-	-	-	-	-	-
test 138	model	2	18.86	0.277	2.878	0.002
test 138	residual	15	49.14	0.723
test 138	total	17	68	1
-	-	-	-	-	-	-
test 139	model	2	17.112	0.252	2.522	0.005
test 139	residual	15	50.888	0.748
test 139	total	17	68	1
-	-	-	-	-	-	-
test 140	model	2	18.1	0.266	2.72	0.003
test 140	residual	15	49.9	0.734
test 140	total	17	68	1
-	-	-	-	-	-	-
test 141	model	2	16.295	0.24	2.364	0.007
test 141	residual	15	51.705	0.76
test 141	total	17	68	1
-	-	-	-	-	-	-
test 142	model	2	19.056	0.28	2.92	0.002
test 142	residual	15	48.944	0.72
test 142	total	17	68	1
-	-	-	-	-	-	-
test 143	model	2	16.404	0.241	2.384	0.007
test 143	residual	15	51.596	0.759
test 143	total	17	68	1
-	-	-	-	-	-	-
test 144	model	2	17.838	0.262	2.667	0.002
test 144	residual	15	50.162	0.738
test 144	total	17	68	1
-	-	-	-	-	-	-
test 145	model	2	19.794	0.291	3.08	0.001
test 145	residual	15	48.206	0.709
test 145	total	17	68	1
-	-	-	-	-	-	-
test 146	model	2	20.465	0.301	3.229	0.001
test 146	residual	15	47.535	0.699
test 146	total	17	68	1
-	-	-	-	-	-	-
test 147	model	2	17.469	0.257	2.593	0.003
test 147	residual	15	50.531	0.743
test 147	total	17	68	1
-	-	-	-	-	-	-
test 148	model	2	17.812	0.262	2.662	0.001
test 148	residual	15	50.188	0.738
test 148	total	17	68	1
-	-	-	-	-	-	-
test 149	model	2	18.135	0.267	2.728	0.001
test 149	residual	15	49.865	0.733
test 149	total	17	68	1
-	-	-	-	-	-	-
test 150	model	2	17.587	0.259	2.616	0.003
test 150	residual	15	50.413	0.741
test 150	total	17	68	1
-	-	-	-	-	-	-
test 151	model	2	19.18	0.282	2.947	0.002
test 151	residual	15	48.82	0.718
test 151	total	17	68	1
-	-	-	-	-	-	-
test 152	model	2	16.549	0.243	2.412	0.007
test 152	residual	15	51.451	0.757
test 152	total	17	68	1
-	-	-	-	-	-	-
test 153	model	2	21.066	0.31	3.366	0.001
test 153	residual	15	46.934	0.69
test 153	total	17	68	1
-	-	-	-	-	-	-
test 154	model	2	18.073	0.266	2.715	0.004
test 154	residual	15	49.927	0.734
test 154	total	17	68	1
-	-	-	-	-	-	-
test 155	model	2	17.516	0.258	2.602	0.004
test 155	residual	15	50.484	0.742
test 155	total	17	68	1
-	-	-	-	-	-	-
test 156	model	2	19.35	0.285	2.983	0.001
test 156	residual	15	48.65	0.715
test 156	total	17	68	1
-	-	-	-	-	-	-
test 157	model	2	21.734	0.32	3.523	0.001
test 157	residual	15	46.266	0.68
test 157	total	17	68	1
-	-	-	-	-	-	-
test 158	model	2	19.81	0.291	3.083	0.003
test 158	residual	15	48.19	0.709
test 158	total	17	68	1
-	-	-	-	-	-	-
test 159	model	2	17.848	0.262	2.669	0.002
test 159	residual	15	50.152	0.738
test 159	total	17	68	1
-	-	-	-	-	-	-
test 160	model	2	15.694	0.231	2.25	0.01
test 160	residual	15	52.306	0.769
test 160	total	17	68	1
-	-	-	-	-	-	-
test 161	model	2	17.285	0.254	2.556	0.002
test 161	residual	15	50.715	0.746
test 161	total	17	68	1
-	-	-	-	-	-	-
test 162	model	2	15.73	0.231	2.257	0.008
test 162	residual	15	52.27	0.769
test 162	total	17	68	1
-	-	-	-	-	-	-
test 163	model	2	14.99	0.22	2.121	0.024
test 163	residual	15	53.01	0.78
test 163	total	17	68	1
-	-	-	-	-	-	-
test 164	model	2	15.898	0.234	2.288	0.012
test 164	residual	15	52.102	0.766
test 164	total	17	68	1
-	-	-	-	-	-	-
test 165	model	2	18.246	0.268	2.75	0.001
test 165	residual	15	49.754	0.732
test 165	total	17	68	1
-	-	-	-	-	-	-
test 166	model	2	17.186	0.253	2.537	0.003
test 166	residual	15	50.814	0.747
test 166	total	17	68	1
-	-	-	-	-	-	-
test 167	model	2	16.208	0.238	2.347	0.007
test 167	residual	15	51.792	0.762
test 167	total	17	68	1
-	-	-	-	-	-	-
test 168	model	2	16.955	0.249	2.491	0.004
test 168	residual	15	51.045	0.751
test 168	total	17	68	1
-	-	-	-	-	-	-
test 169	model	2	19.513	0.287	3.018	0.001
test 169	residual	15	48.487	0.713
test 169	total	17	68	1
-	-	-	-	-	-	-
test 170	model	2	18.044	0.265	2.709	0.002
test 170	residual	15	49.956	0.735
test 170	total	17	68	1
-	-	-	-	-	-	-
test 171	model	2	17.431	0.256	2.585	0.004
test 171	residual	15	50.569	0.744
test 171	total	17	68	1
-	-	-	-	-	-	-
test 172	model	2	18.1	0.266	2.72	0.001
test 172	residual	15	49.9	0.734
test 172	total	17	68	1
-	-	-	-	-	-	-
test 173	model	2	18.395	0.271	2.781	0.002
test 173	residual	15	49.605	0.729
test 173	total	17	68	1
-	-	-	-	-	-	-
test 174	model	2	17.586	0.259	2.616	0.003
test 174	residual	15	50.414	0.741
test 174	total	17	68	1
-	-	-	-	-	-	-
test 175	model	2	17.169	0.252	2.533	0.004
test 175	residual	15	50.831	0.748
test 175	total	17	68	1
-	-	-	-	-	-	-
test 176	model	2	18.384	0.27	2.779	0.004
test 176	residual	15	49.616	0.73
test 176	total	17	68	1
-	-	-	-	-	-	-
test 177	model	2	18.923	0.278	2.892	0.002
test 177	residual	15	49.077	0.722
test 177	total	17	68	1
-	-	-	-	-	-	-
test 178	model	2	19.268	0.283	2.965	0.001
test 178	residual	15	48.732	0.717
test 178	total	17	68	1
-	-	-	-	-	-	-
test 179	model	2	19.525	0.287	3.021	0.001
test 179	residual	15	48.475	0.713
test 179	total	17	68	1
-	-	-	-	-	-	-
test 180	model	2	17.695	0.26	2.638	0.008
test 180	residual	15	50.305	0.74
test 180	total	17	68	1
-	-	-	-	-	-	-
test 181	model	2	17.82	0.262	2.664	0.004
test 181	residual	15	50.18	0.738
test 181	total	17	68	1
-	-	-	-	-	-	-
test 182	model	2	18.04	0.265	2.708	0.002
test 182	residual	15	49.96	0.735
test 182	total	17	68	1
-	-	-	-	-	-	-
test 183	model	2	19.546	0.287	3.025	0.002
test 183	residual	15	48.454	0.713
test 183	total	17	68	1
-	-	-	-	-	-	-
test 184	model	2	19.63	0.289	3.044	0.001
test 184	residual	15	48.37	0.711
test 184	total	17	68	1
-	-	-	-	-	-	-
test 185	model	2	17.925	0.264	2.685	0.003
test 185	residual	15	50.075	0.736
test 185	total	17	68	1
-	-	-	-	-	-	-
test 186	model	2	20.002	0.294	3.125	0.001
test 186	residual	15	47.998	0.706
test 186	total	17	68	1
-	-	-	-	-	-	-
test 187	model	2	17.632	0.259	2.625	0.004
test 187	residual	15	50.368	0.741
test 187	total	17	68	1
-	-	-	-	-	-	-
test 188	model	2	17.337	0.255	2.566	0.004
test 188	residual	15	50.663	0.745
test 188	total	17	68	1
-	-	-	-	-	-	-
test 189	model	2	18.893	0.278	2.886	0.001
test 189	residual	15	49.107	0.722
test 189	total	17	68	1
-	-	-	-	-	-	-
test 190	model	2	20.016	0.294	3.128	0.001
test 190	residual	15	47.984	0.706
test 190	total	17	68	1
-	-	-	-	-	-	-
test 191	model	2	18.42	0.271	2.786	0.005
test 191	residual	15	49.58	0.729
test 191	total	17	68	1
-	-	-	-	-	-	-
test 192	model	2	17.919	0.264	2.683	0.002
test 192	residual	15	50.081	0.736
test 192	total	17	68	1
-	-	-	-	-	-	-
test 193	model	2	20.111	0.296	3.15	0.001
test 193	residual	15	47.889	0.704
test 193	total	17	68	1
-	-	-	-	-	-	-
test 194	model	2	17.253	0.254	2.55	0.003
test 194	residual	15	50.747	0.746
test 194	total	17	68	1
-	-	-	-	-	-	-
test 195	model	2	17.123	0.252	2.524	0.001
test 195	residual	15	50.877	0.748
test 195	total	17	68	1
-	-	-	-	-	-	-
test 196	model	2	17.235	0.253	2.546	0.004
test 196	residual	15	50.765	0.747
test 196	total	17	68	1
-	-	-	-	-	-	-
test 197	model	2	19.715	0.29	3.062	0.001
test 197	residual	15	48.285	0.71
test 197	total	17	68	1
-	-	-	-	-	-	-
test 198	model	2	16.623	0.244	2.427	0.006
test 198	residual	15	51.377	0.756
test 198	total	17	68	1
-	-	-	-	-	-	-
test 199	model	2	18.44	0.271	2.791	0.002
test 199	residual	15	49.56	0.729
test 199	total	17	68	1
-	-	-	-	-	-	-
test 200	model	2	16.707	0.246	2.443	0.003
test 200	residual	15	51.293	0.754
test 200	total	17	68	1
-	-	-	-	-	-	-
test 201	model	2	20.791	0.306	3.303	0.001
test 201	residual	15	47.209	0.694
test 201	total	17	68	1
-	-	-	-	-	-	-
test 202	model	2	15.448	0.227	2.205	0.007
test 202	residual	15	52.552	0.773
test 202	total	17	68	1
-	-	-	-	-	-	-
test 203	model	2	17.754	0.261	2.65	0.003
test 203	residual	15	50.246	0.739
test 203	total	17	68	1
-	-	-	-	-	-	-
test 204	model	2	17.336	0.255	2.566	0.004
test 204	residual	15	50.664	0.745
test 204	total	17	68	1
-	-	-	-	-	-	-
test 205	model	2	15.173	0.223	2.154	0.016
test 205	residual	15	52.827	0.777
test 205	total	17	68	1
-	-	-	-	-	-	-
test 206	model	2	18.015	0.265	2.703	0.001
test 206	residual	15	49.985	0.735
test 206	total	17	68	1
-	-	-	-	-	-	-
test 207	model	2	18.229	0.268	2.747	0.001
test 207	residual	15	49.771	0.732
test 207	total	17	68	1
-	-	-	-	-	-	-
test 208	model	2	16.692	0.245	2.44	0.004
test 208	residual	15	51.308	0.755
test 208	total	17	68	1
-	-	-	-	-	-	-
test 209	model	2	18.911	0.278	2.889	0.001
test 209	residual	15	49.089	0.722
test 209	total	17	68	1
-	-	-	-	-	-	-
test 210	model	2	20.011	0.294	3.127	0.001
test 210	residual	15	47.989	0.706
test 210	total	17	68	1
-	-	-	-	-	-	-
test 211	model	2	19.147	0.282	2.939	0.001
test 211	residual	15	48.853	0.718
test 211	total	17	68	1
-	-	-	-	-	-	-
test 212	model	2	18.391	0.27	2.78	0.001
test 212	residual	15	49.609	0.73
test 212	total	17	68	1
-	-	-	-	-	-	-
test 213	model	2	16.861	0.248	2.473	0.006
test 213	residual	15	51.139	0.752
test 213	total	17	68	1
-	-	-	-	-	-	-
test 214	model	2	19	0.279	2.908	0.001
test 214	residual	15	49	0.721
test 214	total	17	68	1
-	-	-	-	-	-	-
test 215	model	2	18.691	0.275	2.843	0.001
test 215	residual	15	49.309	0.725
test 215	total	17	68	1
-	-	-	-	-	-	-
test 216	model	2	17.695	0.26	2.638	0.002
test 216	residual	15	50.305	0.74
test 216	total	17	68	1
-	-	-	-	-	-	-
test 217	model	2	16.365	0.241	2.377	0.004
test 217	residual	15	51.635	0.759
test 217	total	17	68	1
-	-	-	-	-	-	-
test 218	model	2	16.326	0.24	2.369	0.002
test 218	residual	15	51.674	0.76
test 218	total	17	68	1
-	-	-	-	-	-	-
test 219	model	2	17.998	0.265	2.7	0.001
test 219	residual	15	50.002	0.735
test 219	total	17	68	1
-	-	-	-	-	-	-
test 220	model	2	18.351	0.27	2.772	0.002
test 220	residual	15	49.649	0.73
test 220	total	17	68	1
-	-	-	-	-	-	-
test 221	model	2	18.419	0.271	2.786	0.003
test 221	residual	15	49.581	0.729
test 221	total	17	68	1
-	-	-	-	-	-	-
test 222	model	2	15.451	0.227	2.205	0.009
test 222	residual	15	52.549	0.773
test 222	total	17	68	1
-	-	-	-	-	-	-
test 223	model	2	17.066	0.251	2.513	0.003
test 223	residual	15	50.934	0.749
test 223	total	17	68	1
-	-	-	-	-	-	-
test 224	model	2	18.469	0.272	2.796	0.001
test 224	residual	15	49.531	0.728
test 224	total	17	68	1
-	-	-	-	-	-	-
test 225	model	2	17.102	0.252	2.52	0.005
test 225	residual	15	50.898	0.748
test 225	total	17	68	1
-	-	-	-	-	-	-
test 226	model	2	17.369	0.255	2.573	0.004
test 226	residual	15	50.631	0.745
test 226	total	17	68	1
-	-	-	-	-	-	-
test 227	model	2	16.377	0.241	2.379	0.008
test 227	residual	15	51.623	0.759
test 227	total	17	68	1
-	-	-	-	-	-	-
test 228	model	2	18.456	0.271	2.794	0.001
test 228	residual	15	49.544	0.729
test 228	total	17	68	1
-	-	-	-	-	-	-
test 229	model	2	18.648	0.274	2.834	0.001
test 229	residual	15	49.352	0.726
test 229	total	17	68	1
-	-	-	-	-	-	-
test 230	model	2	17.782	0.262	2.656	0.003
test 230	residual	15	50.218	0.738
test 230	total	17	68	1
-	-	-	-	-	-	-
test 231	model	2	17.616	0.259	2.622	0.005
test 231	residual	15	50.384	0.741
test 231	total	17	68	1
-	-	-	-	-	-	-
test 232	model	2	17.8	0.262	2.659	0.003
test 232	residual	15	50.2	0.738
test 232	total	17	68	1
-	-	-	-	-	-	-
test 233	model	2	20.624	0.303	3.265	0.001
test 233	residual	15	47.376	0.697
test 233	total	17	68	1
-	-	-	-	-	-	-
test 234	model	2	19.751	0.29	3.07	0.002
test 234	residual	15	48.249	0.71
test 234	total	17	68	1
-	-	-	-	-	-	-
test 235	model	2	18.455	0.271	2.794	0.002
test 235	residual	15	49.545	0.729
test 235	total	17	68	1
-	-	-	-	-	-	-
test 236	model	2	16.54	0.243	2.411	0.008
test 236	residual	15	51.46	0.757
test 236	total	17	68	1
-	-	-	-	-	-	-
test 237	model	2	17.935	0.264	2.687	0.004
test 237	residual	15	50.065	0.736
test 237	total	17	68	1
-	-	-	-	-	-	-
test 238	model	2	18.854	0.277	2.877	0.001
test 238	residual	15	49.146	0.723
test 238	total	17	68	1
-	-	-	-	-	-	-
test 239	model	2	18.133	0.267	2.727	0.006
test 239	residual	15	49.867	0.733
test 239	total	17	68	1
-	-	-	-	-	-	-
test 240	model	2	18.654	0.274	2.835	0.003
test 240	residual	15	49.346	0.726
test 240	total	17	68	1
-	-	-	-	-	-	-
test 241	model	2	19.568	0.288	3.03	0.001
test 241	residual	15	48.432	0.712
test 241	total	17	68	1
-	-	-	-	-	-	-
test 242	model	2	17.056	0.251	2.511	0.004
test 242	residual	15	50.944	0.749
test 242	total	17	68	1
-	-	-	-	-	-	-
test 243	model	2	17.461	0.257	2.591	0.002
test 243	residual	15	50.539	0.743
test 243	total	17	68	1
-	-	-	-	-	-	-
test 244	model	2	16.27	0.239	2.359	0.01
test 244	residual	15	51.73	0.761
test 244	total	17	68	1
-	-	-	-	-	-	-
test 245	model	2	17.462	0.257	2.591	0.005
test 245	residual	15	50.538	0.743
test 245	total	17	68	1
-	-	-	-	-	-	-
test 246	model	2	16.507	0.243	2.404	0.006
test 246	residual	15	51.493	0.757
test 246	total	17	68	1
-	-	-	-	-	-	-
test 247	model	2	16.107	0.237	2.328	0.008
test 247	residual	15	51.893	0.763
test 247	total	17	68	1
-	-	-	-	-	-	-
test 248	model	2	15.854	0.233	2.28	0.004
test 248	residual	15	52.146	0.767
test 248	total	17	68	1
-	-	-	-	-	-	-
test 249	model	2	15.845	0.233	2.278	0.017
test 249	residual	15	52.155	0.767
test 249	total	17	68	1
-	-	-	-	-	-	-
test 250	model	2	18.749	0.276	2.855	0.001
test 250	residual	15	49.251	0.724
test 250	total	17	68	1
-	-	-	-	-	-	-
test 251	model	2	17.073	0.251	2.514	0.003
test 251	residual	15	50.927	0.749
test 251	total	17	68	1
-	-	-	-	-	-	-
test 252	model	2	16.452	0.242	2.394	0.005
test 252	residual	15	51.548	0.758
test 252	total	17	68	1
-	-	-	-	-	-	-
test 253	model	2	17.678	0.26	2.635	0.004
test 253	residual	15	50.322	0.74
test 253	total	17	68	1
-	-	-	-	-	-	-
test 254	model	2	18.503	0.272	2.804	0.003
test 254	residual	15	49.497	0.728
test 254	total	17	68	1
-	-	-	-	-	-	-
test 255	model	2	14.744	0.217	2.076	0.013
test 255	residual	15	53.256	0.783
test 255	total	17	68	1
-	-	-	-	-	-	-
test 256	model	2	19.648	0.289	3.048	0.002
test 256	residual	15	48.352	0.711
test 256	total	17	68	1
-	-	-	-	-	-	-
test 257	model	2	17.57	0.258	2.613	0.004
test 257	residual	15	50.43	0.742
test 257	total	17	68	1
-	-	-	-	-	-	-
test 258	model	2	17.926	0.264	2.685	0.004
test 258	residual	15	50.074	0.736
test 258	total	17	68	1
-	-	-	-	-	-	-
test 259	model	2	18.731	0.275	2.851	0.002
test 259	residual	15	49.269	0.725
test 259	total	17	68	1
-	-	-	-	-	-	-
test 260	model	2	17.385	0.256	2.576	0.008
test 260	residual	15	50.615	0.744
test 260	total	17	68	1
-	-	-	-	-	-	-
test 261	model	2	16.677	0.245	2.437	0.012
test 261	residual	15	51.323	0.755
test 261	total	17	68	1
-	-	-	-	-	-	-
test 262	model	2	18.184	0.267	2.738	0.003
test 262	residual	15	49.816	0.733
test 262	total	17	68	1
-	-	-	-	-	-	-
test 263	model	2	18.945	0.279	2.896	0.001
test 263	residual	15	49.055	0.721
test 263	total	17	68	1
-	-	-	-	-	-	-
test 264	model	2	16.357	0.241	2.375	0.008
test 264	residual	15	51.643	0.759
test 264	total	17	68	1
-	-	-	-	-	-	-
test 265	model	2	18.365	0.27	2.775	0.001
test 265	residual	15	49.635	0.73
test 265	total	17	68	1
-	-	-	-	-	-	-
test 266	model	2	18.891	0.278	2.885	0.001
test 266	residual	15	49.109	0.722
test 266	total	17	68	1
-	-	-	-	-	-	-
test 267	model	2	17.428	0.256	2.585	0.004
test 267	residual	15	50.572	0.744
test 267	total	17	68	1
-	-	-	-	-	-	-
test 268	model	2	20.615	0.303	3.263	0.001
test 268	residual	15	47.385	0.697
test 268	total	17	68	1
-	-	-	-	-	-	-
test 269	model	2	20.542	0.302	3.246	0.002
test 269	residual	15	47.458	0.698
test 269	total	17	68	1
-	-	-	-	-	-	-
test 270	model	2	16.682	0.245	2.438	0.006
test 270	residual	15	51.318	0.755
test 270	total	17	68	1
-	-	-	-	-	-	-
test 271	model	2	17.623	0.259	2.624	0.002
test 271	residual	15	50.377	0.741
test 271	total	17	68	1
-	-	-	-	-	-	-
test 272	model	2	18.502	0.272	2.804	0.001
test 272	residual	15	49.498	0.728
test 272	total	17	68	1
-	-	-	-	-	-	-
test 273	model	2	16.576	0.244	2.418	0.008
test 273	residual	15	51.424	0.756
test 273	total	17	68	1
-	-	-	-	-	-	-
test 274	model	2	17.197	0.253	2.539	0.004
test 274	residual	15	50.803	0.747
test 274	total	17	68	1
-	-	-	-	-	-	-
test 275	model	2	16.072	0.236	2.321	0.005
test 275	residual	15	51.928	0.764
test 275	total	17	68	1
-	-	-	-	-	-	-
test 276	model	2	16.564	0.244	2.415	0.009
test 276	residual	15	51.436	0.756
test 276	total	17	68	1
-	-	-	-	-	-	-
test 277	model	2	22.97	0.338	3.826	0.001
test 277	residual	15	45.03	0.662
test 277	total	17	68	1
-	-	-	-	-	-	-
test 278	model	2	20.276	0.298	3.186	0.002
test 278	residual	15	47.724	0.702
test 278	total	17	68	1
-	-	-	-	-	-	-
test 279	model	2	19.836	0.292	3.089	0.001
test 279	residual	15	48.164	0.708
test 279	total	17	68	1
-	-	-	-	-	-	-
test 280	model	2	16.697	0.246	2.441	0.007
test 280	residual	15	51.303	0.754
test 280	total	17	68	1
-	-	-	-	-	-	-
test 281	model	2	20.232	0.298	3.177	0.001
test 281	residual	15	47.768	0.702
test 281	total	17	68	1
-	-	-	-	-	-	-
test 282	model	2	18.524	0.272	2.808	0.001
test 282	residual	15	49.476	0.728
test 282	total	17	68	1
-	-	-	-	-	-	-
test 283	model	2	18.058	0.266	2.712	0.004
test 283	residual	15	49.942	0.734
test 283	total	17	68	1
-	-	-	-	-	-	-
test 284	model	2	17.539	0.258	2.607	0.006
test 284	residual	15	50.461	0.742
test 284	total	17	68	1
-	-	-	-	-	-	-
test 285	model	2	17.164	0.252	2.532	0.004
test 285	residual	15	50.836	0.748
test 285	total	17	68	1
-	-	-	-	-	-	-
test 286	model	2	18.653	0.274	2.835	0.001
test 286	residual	15	49.347	0.726
test 286	total	17	68	1
-	-	-	-	-	-	-
test 287	model	2	18.738	0.276	2.853	0.003
test 287	residual	15	49.262	0.724
test 287	total	17	68	1
-	-	-	-	-	-	-
test 288	model	2	18.974	0.279	2.903	0.002
test 288	residual	15	49.026	0.721
test 288	total	17	68	1
-	-	-	-	-	-	-
test 289	model	2	16.596	0.244	2.421	0.005
test 289	residual	15	51.404	0.756
test 289	total	17	68	1
-	-	-	-	-	-	-
test 290	model	2	16.593	0.244	2.421	0.006
test 290	residual	15	51.407	0.756
test 290	total	17	68	1
-	-	-	-	-	-	-
test 291	model	2	18.74	0.276	2.853	0.002
test 291	residual	15	49.26	0.724
test 291	total	17	68	1
-	-	-	-	-	-	-
test 292	model	2	17.626	0.259	2.624	0.006
test 292	residual	15	50.374	0.741
test 292	total	17	68	1
-	-	-	-	-	-	-
test 293	model	2	17.431	0.256	2.585	0.003
test 293	residual	15	50.569	0.744
test 293	total	17	68	1
-	-	-	-	-	-	-
test 294	model	2	18.269	0.269	2.755	0.001
test 294	residual	15	49.731	0.731
test 294	total	17	68	1
-	-	-	-	-	-	-
test 295	model	2	16.814	0.247	2.464	0.009
test 295	residual	15	51.186	0.753
test 295	total	17	68	1
-	-	-	-	-	-	-
test 296	model	2	16.436	0.242	2.391	0.008
test 296	residual	15	51.564	0.758
test 296	total	17	68	1
-	-	-	-	-	-	-
test 297	model	2	17.733	0.261	2.646	0.001
test 297	residual	15	50.267	0.739
test 297	total	17	68	1
-	-	-	-	-	-	-
test 298	model	2	19.124	0.281	2.935	0.001
test 298	residual	15	48.876	0.719
test 298	total	17	68	1
-	-	-	-	-	-	-
test 299	model	2	17.178	0.253	2.535	0.007
test 299	residual	15	50.822	0.747
test 299	total	17	68	1
-	-	-	-	-	-	-
test 300	model	2	19.806	0.291	3.082	0.002
test 300	residual	15	48.194	0.709
test 300	total	17	68	1
-	-	-	-	-	-	-
test 301	model	2	19.334	0.284	2.98	0.001
test 301	residual	15	48.666	0.716
test 301	total	17	68	1
-	-	-	-	-	-	-
test 302	model	2	18.51	0.272	2.805	0.001
test 302	residual	15	49.49	0.728
test 302	total	17	68	1
-	-	-	-	-	-	-
test 303	model	2	18.37	0.27	2.776	0.002
test 303	residual	15	49.63	0.73
test 303	total	17	68	1
-	-	-	-	-	-	-
test 304	model	2	17.502	0.257	2.599	0.006
test 304	residual	15	50.498	0.743
test 304	total	17	68	1
-	-	-	-	-	-	-
test 305	model	2	18.365	0.27	2.775	0.002
test 305	residual	15	49.635	0.73
test 305	total	17	68	1
-	-	-	-	-	-	-
test 306	model	2	16.958	0.249	2.492	0.006
test 306	residual	15	51.042	0.751
test 306	total	17	68	1
-	-	-	-	-	-	-
test 307	model	2	18.118	0.266	2.724	0.003
test 307	residual	15	49.882	0.734
test 307	total	17	68	1
-	-	-	-	-	-	-
test 308	model	2	16.781	0.247	2.457	0.002
test 308	residual	15	51.219	0.753
test 308	total	17	68	1
-	-	-	-	-	-	-
test 309	model	2	17.714	0.261	2.642	0.002
test 309	residual	15	50.286	0.739
test 309	total	17	68	1
-	-	-	-	-	-	-
test 310	model	2	18.027	0.265	2.706	0.003
test 310	residual	15	49.973	0.735
test 310	total	17	68	1
-	-	-	-	-	-	-
test 311	model	2	18.827	0.277	2.872	0.002
test 311	residual	15	49.173	0.723
test 311	total	17	68	1
-	-	-	-	-	-	-
test 312	model	2	16.091	0.237	2.325	0.01
test 312	residual	15	51.909	0.763
test 312	total	17	68	1
-	-	-	-	-	-	-
test 313	model	2	18.624	0.274	2.829	0.003
test 313	residual	15	49.376	0.726
test 313	total	17	68	1
-	-	-	-	-	-	-
test 314	model	2	17.152	0.252	2.53	0.007
test 314	residual	15	50.848	0.748
test 314	total	17	68	1
-	-	-	-	-	-	-
test 315	model	2	19.461	0.286	3.007	0.001
test 315	residual	15	48.539	0.714
test 315	total	17	68	1
-	-	-	-	-	-	-
test 316	model	2	16.564	0.244	2.415	0.004
test 316	residual	15	51.436	0.756
test 316	total	17	68	1
-	-	-	-	-	-	-
test 317	model	2	18.135	0.267	2.728	0.003
test 317	residual	15	49.865	0.733
test 317	total	17	68	1
-	-	-	-	-	-	-
test 318	model	2	18.36	0.27	2.774	0.003
test 318	residual	15	49.64	0.73
test 318	total	17	68	1
-	-	-	-	-	-	-
test 319	model	2	17.052	0.251	2.51	0.005
test 319	residual	15	50.948	0.749
test 319	total	17	68	1
-	-	-	-	-	-	-
test 320	model	2	16.02	0.236	2.311	0.011
test 320	residual	15	51.98	0.764
test 320	total	17	68	1
-	-	-	-	-	-	-
test 321	model	2	18.463	0.272	2.795	0.002
test 321	residual	15	49.537	0.728
test 321	total	17	68	1
-	-	-	-	-	-	-
test 322	model	2	17.801	0.262	2.66	0.002
test 322	residual	15	50.199	0.738
test 322	total	17	68	1
-	-	-	-	-	-	-
test 323	model	2	20.258	0.298	3.182	0.001
test 323	residual	15	47.742	0.702
test 323	total	17	68	1
-	-	-	-	-	-	-
test 324	model	2	17.612	0.259	2.621	0.001
test 324	residual	15	50.388	0.741
test 324	total	17	68	1
-	-	-	-	-	-	-
test 325	model	2	21.529	0.317	3.475	0.001
test 325	residual	15	46.471	0.683
test 325	total	17	68	1
-	-	-	-	-	-	-
test 326	model	2	16.854	0.248	2.471	0.002
test 326	residual	15	51.146	0.752
test 326	total	17	68	1
-	-	-	-	-	-	-
test 327	model	2	19.914	0.293	3.106	0.001
test 327	residual	15	48.086	0.707
test 327	total	17	68	1
-	-	-	-	-	-	-
test 328	model	2	19.502	0.287	3.016	0.001
test 328	residual	15	48.498	0.713
test 328	total	17	68	1
-	-	-	-	-	-	-
test 329	model	2	16.826	0.247	2.466	0.002
test 329	residual	15	51.174	0.753
test 329	total	17	68	1
-	-	-	-	-	-	-
test 330	model	2	18.534	0.273	2.81	0.002
test 330	residual	15	49.466	0.727
test 330	total	17	68	1
-	-	-	-	-	-	-
test 331	model	2	17.562	0.258	2.611	0.001
test 331	residual	15	50.438	0.742
test 331	total	17	68	1
-	-	-	-	-	-	-
test 332	model	2	18.194	0.268	2.74	0.004
test 332	residual	15	49.806	0.732
test 332	total	17	68	1
-	-	-	-	-	-	-
test 333	model	2	18.897	0.278	2.886	0.001
test 333	residual	15	49.103	0.722
test 333	total	17	68	1
-	-	-	-	-	-	-
test 334	model	2	19.081	0.281	2.925	0.001
test 334	residual	15	48.919	0.719
test 334	total	17	68	1
-	-	-	-	-	-	-
test 335	model	2	18.858	0.277	2.878	0.001
test 335	residual	15	49.142	0.723
test 335	total	17	68	1
-	-	-	-	-	-	-
test 336	model	2	17.711	0.26	2.641	0.004
test 336	residual	15	50.289	0.74
test 336	total	17	68	1
-	-	-	-	-	-	-
test 337	model	2	18.237	0.268	2.749	0.001
test 337	residual	15	49.763	0.732
test 337	total	17	68	1
-	-	-	-	-	-	-
test 338	model	2	18.556	0.273	2.815	0.005
test 338	residual	15	49.444	0.727
test 338	total	17	68	1
-	-	-	-	-	-	-
test 339	model	2	17.62	0.259	2.623	0.002
test 339	residual	15	50.38	0.741
test 339	total	17	68	1
-	-	-	-	-	-	-
test 340	model	2	19.701	0.29	3.059	0.001
test 340	residual	15	48.299	0.71
test 340	total	17	68	1
-	-	-	-	-	-	-
test 341	model	2	19.318	0.284	2.976	0.001
test 341	residual	15	48.682	0.716
test 341	total	17	68	1
-	-	-	-	-	-	-
test 342	model	2	20.151	0.296	3.159	0.001
test 342	residual	15	47.849	0.704
test 342	total	17	68	1
-	-	-	-	-	-	-
test 343	model	2	15.34	0.226	2.185	0.01
test 343	residual	15	52.66	0.774
test 343	total	17	68	1
-	-	-	-	-	-	-
test 344	model	2	17.996	0.265	2.699	0.002
test 344	residual	15	50.004	0.735
test 344	total	17	68	1
-	-	-	-	-	-	-
test 345	model	2	16.287	0.24	2.362	0.007
test 345	residual	15	51.713	0.76
test 345	total	17	68	1
-	-	-	-	-	-	-
test 346	model	2	18.092	0.266	2.719	0.001
test 346	residual	15	49.908	0.734
test 346	total	17	68	1
-	-	-	-	-	-	-
test 347	model	2	16.45	0.242	2.393	0.005
test 347	residual	15	51.55	0.758
test 347	total	17	68	1
-	-	-	-	-	-	-
test 348	model	2	16.169	0.238	2.34	0.008
test 348	residual	15	51.831	0.762
test 348	total	17	68	1
-	-	-	-	-	-	-
test 349	model	2	16.003	0.235	2.308	0.009
test 349	residual	15	51.997	0.765
test 349	total	17	68	1
-	-	-	-	-	-	-
test 350	model	2	16.145	0.237	2.335	0.003
test 350	residual	15	51.855	0.763
test 350	total	17	68	1
-	-	-	-	-	-	-
test 351	model	2	17.064	0.251	2.512	0.003
test 351	residual	15	50.936	0.749
test 351	total	17	68	1
-	-	-	-	-	-	-
test 352	model	2	17.304	0.254	2.56	0.005
test 352	residual	15	50.696	0.746
test 352	total	17	68	1
-	-	-	-	-	-	-
test 353	model	2	17.611	0.259	2.621	0.003
test 353	residual	15	50.389	0.741
test 353	total	17	68	1
-	-	-	-	-	-	-
test 354	model	2	17.589	0.259	2.617	0.002
test 354	residual	15	50.411	0.741
test 354	total	17	68	1
-	-	-	-	-	-	-
test 355	model	2	18.613	0.274	2.827	0.001
test 355	residual	15	49.387	0.726
test 355	total	17	68	1
-	-	-	-	-	-	-
test 356	model	2	16.904	0.249	2.481	0.007
test 356	residual	15	51.096	0.751
test 356	total	17	68	1
-	-	-	-	-	-	-
test 357	model	2	17.139	0.252	2.527	0.006
test 357	residual	15	50.861	0.748
test 357	total	17	68	1
-	-	-	-	-	-	-
test 358	model	2	18.299	0.269	2.761	0.004
test 358	residual	15	49.701	0.731
test 358	total	17	68	1
-	-	-	-	-	-	-
test 359	model	2	18.297	0.269	2.761	0.001
test 359	residual	15	49.703	0.731
test 359	total	17	68	1
-	-	-	-	-	-	-
test 360	model	2	16.684	0.245	2.438	0.006
test 360	residual	15	51.316	0.755
test 360	total	17	68	1
-	-	-	-	-	-	-
test 361	model	2	15.916	0.234	2.292	0.007
test 361	residual	15	52.084	0.766
test 361	total	17	68	1
-	-	-	-	-	-	-
test 362	model	2	16.636	0.245	2.429	0.01
test 362	residual	15	51.364	0.755
test 362	total	17	68	1
-	-	-	-	-	-	-
test 363	model	2	18.947	0.279	2.897	0.003
test 363	residual	15	49.053	0.721
test 363	total	17	68	1
-	-	-	-	-	-	-
test 364	model	2	17.047	0.251	2.509	0.005
test 364	residual	15	50.953	0.749
test 364	total	17	68	1
-	-	-	-	-	-	-
test 365	model	2	18.362	0.27	2.774	0.001
test 365	residual	15	49.638	0.73
test 365	total	17	68	1
-	-	-	-	-	-	-
test 366	model	2	16.822	0.247	2.465	0.006
test 366	residual	15	51.178	0.753
test 366	total	17	68	1
-	-	-	-	-	-	-
test 367	model	2	18.735	0.276	2.852	0.001
test 367	residual	15	49.265	0.724
test 367	total	17	68	1
-	-	-	-	-	-	-
test 368	model	2	15.563	0.229	2.226	0.011
test 368	residual	15	52.437	0.771
test 368	total	17	68	1
-	-	-	-	-	-	-
test 369	model	2	17.775	0.261	2.654	0.002
test 369	residual	15	50.225	0.739
test 369	total	17	68	1
-	-	-	-	-	-	-
test 370	model	2	18.567	0.273	2.817	0.003
test 370	residual	15	49.433	0.727
test 370	total	17	68	1
-	-	-	-	-	-	-
test 371	model	2	15.409	0.227	2.197	0.008
test 371	residual	15	52.591	0.773
test 371	total	17	68	1
-	-	-	-	-	-	-
test 372	model	2	17.489	0.257	2.597	0.003
test 372	residual	15	50.511	0.743
test 372	total	17	68	1
-	-	-	-	-	-	-
test 373	model	2	19.167	0.282	2.944	0.002
test 373	residual	15	48.833	0.718
test 373	total	17	68	1
-	-	-	-	-	-	-
test 374	model	2	17.435	0.256	2.586	0.002
test 374	residual	15	50.565	0.744
test 374	total	17	68	1
-	-	-	-	-	-	-
test 375	model	2	15.818	0.233	2.273	0.007
test 375	residual	15	52.182	0.767
test 375	total	17	68	1
-	-	-	-	-	-	-
test 376	model	2	17.882	0.263	2.676	0.003
test 376	residual	15	50.118	0.737
test 376	total	17	68	1
-	-	-	-	-	-	-
test 377	model	2	15.337	0.226	2.184	0.015
test 377	residual	15	52.663	0.774
test 377	total	17	68	1
-	-	-	-	-	-	-
test 378	model	2	18.246	0.268	2.75	0.001
test 378	residual	15	49.754	0.732
test 378	total	17	68	1
-	-	-	-	-	-	-
test 379	model	2	21.065	0.31	3.366	0.001
test 379	residual	15	46.935	0.69
test 379	total	17	68	1
-	-	-	-	-	-	-
test 380	model	2	18.532	0.273	2.81	0.003
test 380	residual	15	49.468	0.727
test 380	total	17	68	1
-	-	-	-	-	-	-
test 381	model	2	18.189	0.267	2.739	0.001
test 381	residual	15	49.811	0.733
test 381	total	17	68	1
-	-	-	-	-	-	-
test 382	model	2	17.915	0.263	2.683	0.003
test 382	residual	15	50.085	0.737
test 382	total	17	68	1
-	-	-	-	-	-	-
test 383	model	2	15.956	0.235	2.299	0.011
test 383	residual	15	52.044	0.765
test 383	total	17	68	1
-	-	-	-	-	-	-
test 384	model	2	16.944	0.249	2.489	0.005
test 384	residual	15	51.056	0.751
test 384	total	17	68	1
-	-	-	-	-	-	-
test 385	model	2	17.277	0.254	2.555	0.006
test 385	residual	15	50.723	0.746
test 385	total	17	68	1
-	-	-	-	-	-	-
test 386	model	2	17.837	0.262	2.667	0.003
test 386	residual	15	50.163	0.738
test 386	total	17	68	1
-	-	-	-	-	-	-
test 387	model	2	17.965	0.264	2.693	0.002
test 387	residual	15	50.035	0.736
test 387	total	17	68	1
-	-	-	-	-	-	-
test 388	model	2	19.565	0.288	3.03	0.002
test 388	residual	15	48.435	0.712
test 388	total	17	68	1
-	-	-	-	-	-	-
test 389	model	2	18.512	0.272	2.805	0.003
test 389	residual	15	49.488	0.728
test 389	total	17	68	1
-	-	-	-	-	-	-
test 390	model	2	16.778	0.247	2.457	0.004
test 390	residual	15	51.222	0.753
test 390	total	17	68	1
-	-	-	-	-	-	-
test 391	model	2	16.848	0.248	2.47	0.007
test 391	residual	15	51.152	0.752
test 391	total	17	68	1
-	-	-	-	-	-	-
test 392	model	2	19.119	0.281	2.934	0.004
test 392	residual	15	48.881	0.719
test 392	total	17	68	1
-	-	-	-	-	-	-
test 393	model	2	19.206	0.282	2.952	0.002
test 393	residual	15	48.794	0.718
test 393	total	17	68	1
-	-	-	-	-	-	-
test 394	model	2	16.754	0.246	2.452	0.005
test 394	residual	15	51.246	0.754
test 394	total	17	68	1
-	-	-	-	-	-	-
test 395	model	2	17.197	0.253	2.539	0.007
test 395	residual	15	50.803	0.747
test 395	total	17	68	1
-	-	-	-	-	-	-
test 396	model	2	18.32	0.269	2.766	0.005
test 396	residual	15	49.68	0.731
test 396	total	17	68	1
-	-	-	-	-	-	-
test 397	model	2	16.072	0.236	2.321	0.011
test 397	residual	15	51.928	0.764
test 397	total	17	68	1
-	-	-	-	-	-	-
test 398	model	2	17.789	0.262	2.657	0.003
test 398	residual	15	50.211	0.738
test 398	total	17	68	1
-	-	-	-	-	-	-
test 399	model	2	18.987	0.279	2.905	0.001
test 399	residual	15	49.013	0.721
test 399	total	17	68	1
-	-	-	-	-	-	-
test 400	model	2	17.859	0.263	2.671	0.002
test 400	residual	15	50.141	0.737
test 400	total	17	68	1
-	-	-	-	-	-	-
test 401	model	2	20.311	0.299	3.194	0.001
test 401	residual	15	47.689	0.701
test 401	total	17	68	1
-	-	-	-	-	-	-
test 402	model	2	17.9	0.263	2.68	0.003
test 402	residual	15	50.1	0.737
test 402	total	17	68	1
-	-	-	-	-	-	-
test 403	model	2	19.992	0.294	3.123	0.001
test 403	residual	15	48.008	0.706
test 403	total	17	68	1
-	-	-	-	-	-	-
test 404	model	2	16.867	0.248	2.474	0.008
test 404	residual	15	51.133	0.752
test 404	total	17	68	1
-	-	-	-	-	-	-
test 405	model	2	15.378	0.226	2.192	0.007
test 405	residual	15	52.622	0.774
test 405	total	17	68	1
-	-	-	-	-	-	-
test 406	model	2	16.968	0.25	2.494	0.008
test 406	residual	15	51.032	0.75
test 406	total	17	68	1
-	-	-	-	-	-	-
test 407	model	2	16.827	0.247	2.466	0.003
test 407	residual	15	51.173	0.753
test 407	total	17	68	1
-	-	-	-	-	-	-
test 408	model	2	18.167	0.267	2.734	0.002
test 408	residual	15	49.833	0.733
test 408	total	17	68	1
-	-	-	-	-	-	-
test 409	model	2	17.284	0.254	2.556	0.004
test 409	residual	15	50.716	0.746
test 409	total	17	68	1
-	-	-	-	-	-	-
test 410	model	2	19.298	0.284	2.972	0.001
test 410	residual	15	48.702	0.716
test 410	total	17	68	1
-	-	-	-	-	-	-
test 411	model	2	17.144	0.252	2.528	0.004
test 411	residual	15	50.856	0.748
test 411	total	17	68	1
-	-	-	-	-	-	-
test 412	model	2	18.745	0.276	2.854	0.001
test 412	residual	15	49.255	0.724
test 412	total	17	68	1
-	-	-	-	-	-	-
test 413	model	2	19.445	0.286	3.003	0.001
test 413	residual	15	48.555	0.714
test 413	total	17	68	1
-	-	-	-	-	-	-
test 414	model	2	17.609	0.259	2.621	0.002
test 414	residual	15	50.391	0.741
test 414	total	17	68	1
-	-	-	-	-	-	-
test 415	model	2	17.461	0.257	2.591	0.004
test 415	residual	15	50.539	0.743
test 415	total	17	68	1
-	-	-	-	-	-	-
test 416	model	2	18.84	0.277	2.874	0.001
test 416	residual	15	49.16	0.723
test 416	total	17	68	1
-	-	-	-	-	-	-
test 417	model	2	20.35	0.299	3.203	0.001
test 417	residual	15	47.65	0.701
test 417	total	17	68	1
-	-	-	-	-	-	-
test 418	model	2	18.157	0.267	2.732	0.002
test 418	residual	15	49.843	0.733
test 418	total	17	68	1
-	-	-	-	-	-	-
test 419	model	2	19.107	0.281	2.931	0.001
test 419	residual	15	48.893	0.719
test 419	total	17	68	1
-	-	-	-	-	-	-
test 420	model	2	16.8	0.247	2.461	0.005
test 420	residual	15	51.2	0.753
test 420	total	17	68	1
-	-	-	-	-	-	-
test 421	model	2	16.872	0.248	2.475	0.008
test 421	residual	15	51.128	0.752
test 421	total	17	68	1
-	-	-	-	-	-	-
test 422	model	2	17.87	0.263	2.674	0.005
test 422	residual	15	50.13	0.737
test 422	total	17	68	1
-	-	-	-	-	-	-
test 423	model	2	16.101	0.237	2.327	0.006
test 423	residual	15	51.899	0.763
test 423	total	17	68	1
-	-	-	-	-	-	-
test 424	model	2	15.981	0.235	2.304	0.008
test 424	residual	15	52.019	0.765
test 424	total	17	68	1
-	-	-	-	-	-	-
test 425	model	2	17.541	0.258	2.607	0.002
test 425	residual	15	50.459	0.742
test 425	total	17	68	1
-	-	-	-	-	-	-
test 426	model	2	18.91	0.278	2.889	0.002
test 426	residual	15	49.09	0.722
test 426	total	17	68	1
-	-	-	-	-	-	-
test 427	model	2	18.174	0.267	2.736	0.003
test 427	residual	15	49.826	0.733
test 427	total	17	68	1
-	-	-	-	-	-	-
test 428	model	2	19.066	0.28	2.922	0.001
test 428	residual	15	48.934	0.72
test 428	total	17	68	1
-	-	-	-	-	-	-
test 429	model	2	18.565	0.273	2.817	0.003
test 429	residual	15	49.435	0.727
test 429	total	17	68	1
-	-	-	-	-	-	-
test 430	model	2	18.733	0.275	2.852	0.002
test 430	residual	15	49.267	0.725
test 430	total	17	68	1
-	-	-	-	-	-	-
test 431	model	2	17.675	0.26	2.634	0.004
test 431	residual	15	50.325	0.74
test 431	total	17	68	1
-	-	-	-	-	-	-
test 432	model	2	17.23	0.253	2.545	0.003
test 432	residual	15	50.77	0.747
test 432	total	17	68	1
-	-	-	-	-	-	-
test 433	model	2	18.74	0.276	2.853	0.001
test 433	residual	15	49.26	0.724
test 433	total	17	68	1
-	-	-	-	-	-	-
test 434	model	2	17.169	0.252	2.533	0.006
test 434	residual	15	50.831	0.748
test 434	total	17	68	1
-	-	-	-	-	-	-
test 435	model	2	15.761	0.232	2.263	0.01
test 435	residual	15	52.239	0.768
test 435	total	17	68	1
-	-	-	-	-	-	-
test 436	model	2	18.016	0.265	2.703	0.003
test 436	residual	15	49.984	0.735
test 436	total	17	68	1
-	-	-	-	-	-	-
test 437	model	2	20.871	0.307	3.321	0.001
test 437	residual	15	47.129	0.693
test 437	total	17	68	1
-	-	-	-	-	-	-
test 438	model	2	19.053	0.28	2.919	0.003
test 438	residual	15	48.947	0.72
test 438	total	17	68	1
-	-	-	-	-	-	-
test 439	model	2	16.519	0.243	2.407	0.007
test 439	residual	15	51.481	0.757
test 439	total	17	68	1
-	-	-	-	-	-	-
test 440	model	2	18.613	0.274	2.827	0.001
test 440	residual	15	49.387	0.726
test 440	total	17	68	1
-	-	-	-	-	-	-
test 441	model	2	18.289	0.269	2.759	0.002
test 441	residual	15	49.711	0.731
test 441	total	17	68	1
-	-	-	-	-	-	-
test 442	model	2	17.247	0.254	2.549	0.005
test 442	residual	15	50.753	0.746
test 442	total	17	68	1
-	-	-	-	-	-	-
test 443	model	2	16.07	0.236	2.321	0.008
test 443	residual	15	51.93	0.764
test 443	total	17	68	1
-	-	-	-	-	-	-
test 444	model	2	20.901	0.307	3.328	0.001
test 444	residual	15	47.099	0.693
test 444	total	17	68	1
-	-	-	-	-	-	-
test 445	model	2	18.523	0.272	2.808	0.002
test 445	residual	15	49.477	0.728
test 445	total	17	68	1
-	-	-	-	-	-	-
test 446	model	2	18.435	0.271	2.789	0.003
test 446	residual	15	49.565	0.729
test 446	total	17	68	1
-	-	-	-	-	-	-
test 447	model	2	18.45	0.271	2.793	0.002
test 447	residual	15	49.55	0.729
test 447	total	17	68	1
-	-	-	-	-	-	-
test 448	model	2	17.951	0.264	2.69	0.003
test 448	residual	15	50.049	0.736
test 448	total	17	68	1
-	-	-	-	-	-	-
test 449	model	2	17.205	0.253	2.54	0.005
test 449	residual	15	50.795	0.747
test 449	total	17	68	1
-	-	-	-	-	-	-
test 450	model	2	16.586	0.244	2.419	0.005
test 450	residual	15	51.414	0.756
test 450	total	17	68	1
-	-	-	-	-	-	-
test 451	model	2	17.295	0.254	2.558	0.003
test 451	residual	15	50.705	0.746
test 451	total	17	68	1
-	-	-	-	-	-	-
test 452	model	2	18.664	0.274	2.837	0.002
test 452	residual	15	49.336	0.726
test 452	total	17	68	1
-	-	-	-	-	-	-
test 453	model	2	18.676	0.275	2.84	0.001
test 453	residual	15	49.324	0.725
test 453	total	17	68	1
-	-	-	-	-	-	-
test 454	model	2	18.491	0.272	2.801	0.001
test 454	residual	15	49.509	0.728
test 454	total	17	68	1
-	-	-	-	-	-	-
test 455	model	2	20.408	0.3	3.216	0.001
test 455	residual	15	47.592	0.7
test 455	total	17	68	1
-	-	-	-	-	-	-
test 456	model	2	17.885	0.263	2.677	0.002
test 456	residual	15	50.115	0.737
test 456	total	17	68	1
-	-	-	-	-	-	-
test 457	model	2	16.564	0.244	2.415	0.01
test 457	residual	15	51.436	0.756
test 457	total	17	68	1
-	-	-	-	-	-	-
test 458	model	2	17.926	0.264	2.685	0.006
test 458	residual	15	50.074	0.736
test 458	total	17	68	1
-	-	-	-	-	-	-
test 459	model	2	18.66	0.274	2.836	0.003
test 459	residual	15	49.34	0.726
test 459	total	17	68	1
-	-	-	-	-	-	-
test 460	model	2	18.896	0.278	2.886	0.001
test 460	residual	15	49.104	0.722
test 460	total	17	68	1
-	-	-	-	-	-	-
test 461	model	2	18.563	0.273	2.816	0.003
test 461	residual	15	49.437	0.727
test 461	total	17	68	1
-	-	-	-	-	-	-
test 462	model	2	18.322	0.269	2.766	0.002
test 462	residual	15	49.678	0.731
test 462	total	17	68	1
-	-	-	-	-	-	-
test 463	model	2	20.007	0.294	3.127	0.001
test 463	residual	15	47.993	0.706
test 463	total	17	68	1
-	-	-	-	-	-	-
test 464	model	2	15.062	0.221	2.134	0.023
test 464	residual	15	52.938	0.779
test 464	total	17	68	1
-	-	-	-	-	-	-
test 465	model	2	19.58	0.288	3.033	0.002
test 465	residual	15	48.42	0.712
test 465	total	17	68	1
-	-	-	-	-	-	-
test 466	model	2	16.282	0.239	2.361	0.01
test 466	residual	15	51.718	0.761
test 466	total	17	68	1
-	-	-	-	-	-	-
test 467	model	2	16.543	0.243	2.411	0.006
test 467	residual	15	51.457	0.757
test 467	total	17	68	1
-	-	-	-	-	-	-
test 468	model	2	18.906	0.278	2.888	0.001
test 468	residual	15	49.094	0.722
test 468	total	17	68	1
-	-	-	-	-	-	-
test 469	model	2	19.621	0.289	3.042	0.001
test 469	residual	15	48.379	0.711
test 469	total	17	68	1
-	-	-	-	-	-	-
test 470	model	2	15.319	0.225	2.181	0.012
test 470	residual	15	52.681	0.775
test 470	total	17	68	1
-	-	-	-	-	-	-
test 471	model	2	17.628	0.259	2.625	0.005
test 471	residual	15	50.372	0.741
test 471	total	17	68	1
-	-	-	-	-	-	-
test 472	model	2	16.009	0.235	2.309	0.006
test 472	residual	15	51.991	0.765
test 472	total	17	68	1
-	-	-	-	-	-	-
test 473	model	2	18.823	0.277	2.871	0.001
test 473	residual	15	49.177	0.723
test 473	total	17	68	1
-	-	-	-	-	-	-
test 474	model	2	19.527	0.287	3.021	0.003
test 474	residual	15	48.473	0.713
test 474	total	17	68	1
-	-	-	-	-	-	-
test 475	model	2	19.344	0.284	2.982	0.001
test 475	residual	15	48.656	0.716
test 475	total	17	68	1
-	-	-	-	-	-	-
test 476	model	2	17.772	0.261	2.654	0.002
test 476	residual	15	50.228	0.739
test 476	total	17	68	1
-	-	-	-	-	-	-
test 477	model	2	16.625	0.244	2.427	0.008
test 477	residual	15	51.375	0.756
test 477	total	17	68	1
-	-	-	-	-	-	-
test 478	model	2	16.204	0.238	2.346	0.005
test 478	residual	15	51.796	0.762
test 478	total	17	68	1
-	-	-	-	-	-	-
test 479	model	2	20.273	0.298	3.186	0.001
test 479	residual	15	47.727	0.702
test 479	total	17	68	1
-	-	-	-	-	-	-
test 480	model	2	18.776	0.276	2.861	0.001
test 480	residual	15	49.224	0.724
test 480	total	17	68	1
-	-	-	-	-	-	-
test 481	model	2	16.481	0.242	2.399	0.009
test 481	residual	15	51.519	0.758
test 481	total	17	68	1
-	-	-	-	-	-	-
test 482	model	2	15.65	0.23	2.242	0.013
test 482	residual	15	52.35	0.77
test 482	total	17	68	1
-	-	-	-	-	-	-
test 483	model	2	17.398	0.256	2.579	0.002
test 483	residual	15	50.602	0.744
test 483	total	17	68	1
-	-	-	-	-	-	-
test 484	model	2	18.958	0.279	2.899	0.001
test 484	residual	15	49.042	0.721
test 484	total	17	68	1
-	-	-	-	-	-	-
test 485	model	2	18.565	0.273	2.817	0.001
test 485	residual	15	49.435	0.727
test 485	total	17	68	1
-	-	-	-	-	-	-
test 486	model	2	15.624	0.23	2.237	0.018
test 486	residual	15	52.376	0.77
test 486	total	17	68	1
-	-	-	-	-	-	-
test 487	model	2	17.167	0.252	2.533	0.004
test 487	residual	15	50.833	0.748
test 487	total	17	68	1
-	-	-	-	-	-	-
test 488	model	2	18.323	0.269	2.766	0.002
test 488	residual	15	49.677	0.731
test 488	total	17	68	1
-	-	-	-	-	-	-
test 489	model	2	17.705	0.26	2.64	0.006
test 489	residual	15	50.295	0.74
test 489	total	17	68	1
-	-	-	-	-	-	-
test 490	model	2	16.055	0.236	2.318	0.005
test 490	residual	15	51.945	0.764
test 490	total	17	68	1
-	-	-	-	-	-	-
test 491	model	2	19.607	0.288	3.039	0.002
test 491	residual	15	48.393	0.712
test 491	total	17	68	1
-	-	-	-	-	-	-
test 492	model	2	17.594	0.259	2.618	0.004
test 492	residual	15	50.406	0.741
test 492	total	17	68	1
-	-	-	-	-	-	-
test 493	model	2	17.229	0.253	2.545	0.005
test 493	residual	15	50.771	0.747
test 493	total	17	68	1
-	-	-	-	-	-	-
test 494	model	2	17.663	0.26	2.632	0.001
test 494	residual	15	50.337	0.74
test 494	total	17	68	1
-	-	-	-	-	-	-
test 495	model	2	17.836	0.262	2.667	0.002
test 495	residual	15	50.164	0.738
test 495	total	17	68	1
-	-	-	-	-	-	-
test 496	model	2	19.583	0.288	3.033	0.002
test 496	residual	15	48.417	0.712
test 496	total	17	68	1
-	-	-	-	-	-	-
test 497	model	2	19.718	0.29	3.063	0.001
test 497	residual	15	48.282	0.71
test 497	total	17	68	1
-	-	-	-	-	-	-
test 498	model	2	18.069	0.266	2.714	0.001
test 498	residual	15	49.931	0.734
test 498	total	17	68	1
-	-	-	-	-	-	-
test 499	model	2	18.501	0.272	2.803	0.001
test 499	residual	15	49.499	0.728
test 499	total	17	68	1
-	-	-	-	-	-	-
test 500	model	2	18.956	0.279	2.899	0.001
test 500	residual	15	49.044	0.721
[truncated: 2,002 more rows]

## Sheet: STable10
Supplementary Table 10: Results of NPMANOVA of pairwise comparisons between North American iguanodontians and sauropods from the Late Jurassic and Early Cretaceous showing degrees of freedom, test-statistic and p-value for each iteration.
test	rowID	df	SS	R2	F	pr(>F)		test	rowID	df	SS	R2	F	pr(>F)		test	rowID	df	SS	R2	F	pr(>F)
iguanodontians vs diplodocids 1	model	1	10.445	0.237	3.113	0.003		iguanodontians vs non-diplodocids 1	model	1	9.903	0.225	2.904	0.002		diplodocids vs non-diplodocids 1	model	1	9.845	0.224	2.882	0.002
iguanodontians vs diplodocids 1	residual	10	33.555	0.763				iguanodontians vs non-diplodocids 1	residual	10	34.097	0.775				diplodocids vs non-diplodocids 1	residual	10	34.155	0.776
iguanodontians vs diplodocids 1	total	11	44	1				iguanodontians vs non-diplodocids 1	total	11	44	1				diplodocids vs non-diplodocids 1	total	11	44	1
-	-	-	-	-	-	-		-	-	-	-	-	-	-		-	-	-	-	-	-	-
iguanodontians vs diplodocids 2	model	1	9.721	0.221	2.836	0.002		iguanodontians vs non-diplodocids 2	model	1	7.838	0.178	2.168	0.046		diplodocids vs non-diplodocids 2	model	1	9.906	0.225	2.906	0.005
iguanodontians vs diplodocids 2	residual	10	34.279	0.779				iguanodontians vs non-diplodocids 2	residual	10	36.162	0.822				diplodocids vs non-diplodocids 2	residual	10	34.094	0.775
iguanodontians vs diplodocids 2	total	11	44	1				iguanodontians vs non-diplodocids 2	total	11	44	1				diplodocids vs non-diplodocids 2	total	11	44	1
-	-	-	-	-	-	-		-	-	-	-	-	-	-		-	-	-	-	-	-	-
iguanodontians vs diplodocids 3	model	1	10.404	0.236	3.097	0.002		iguanodontians vs non-diplodocids 3	model	1	9.125	0.207	2.616	0.003		diplodocids vs non-diplodocids 3	model	1	9.906	0.225	2.906	0.003
iguanodontians vs diplodocids 3	residual	10	33.596	0.764				iguanodontians vs non-diplodocids 3	residual	10	34.875	0.793				diplodocids vs non-diplodocids 3	residual	10	34.094	0.775
iguanodontians vs diplodocids 3	total	11	44	1				iguanodontians vs non-diplodocids 3	total	11	44	1				diplodocids vs non-diplodocids 3	total	11	44	1
-	-	-	-	-	-	-		-	-	-	-	-	-	-		-	-	-	-	-	-	-
iguanodontians vs diplodocids 4	model	1	10.839	0.246	3.269	0.003		iguanodontians vs non-diplodocids 4	model	1	10.535	0.239	3.148	0.005		diplodocids vs non-diplodocids 4	model	1	10.197	0.232	3.017	0.004
iguanodontians vs diplodocids 4	residual	10	33.161	0.754				iguanodontians vs non-diplodocids 4	residual	10	33.465	0.761				diplodocids vs non-diplodocids 4	residual	10	33.803	0.768
iguanodontians vs diplodocids 4	total	11	44	1				iguanodontians vs non-diplodocids 4	total	11	44	1				diplodocids vs non-diplodocids 4	total	11	44	1
-	-	-	-	-	-	-		-	-	-	-	-	-	-		-	-	-	-	-	-	-
iguanodontians vs diplodocids 5	model	1	10.112	0.23	2.984	0.003		iguanodontians vs non-diplodocids 5	model	1	8.6	0.195	2.429	0.023		diplodocids vs non-diplodocids 5	model	1	10.197	0.232	3.017	0.003
iguanodontians vs diplodocids 5	residual	10	33.888	0.77				iguanodontians vs non-diplodocids 5	residual	10	35.4	0.805				diplodocids vs non-diplodocids 5	residual	10	33.803	0.768
iguanodontians vs diplodocids 5	total	11	44	1				iguanodontians vs non-diplodocids 5	total	11	44	1				diplodocids vs non-diplodocids 5	total	11	44	1
-	-	-	-	-	-	-		-	-	-	-	-	-	-		-	-	-	-	-	-	-
iguanodontians vs diplodocids 6	model	1	10.572	0.24	3.163	0.003		iguanodontians vs non-diplodocids 6	model	1	9.548	0.217	2.771	0.007		diplodocids vs non-diplodocids 6	model	1	9.986	0.227	2.936	0.004
iguanodontians vs diplodocids 6	residual	10	33.428	0.76				iguanodontians vs non-diplodocids 6	residual	10	34.452	0.783				diplodocids vs non-diplodocids 6	residual	10	34.014	0.773
iguanodontians vs diplodocids 6	total	11	44	1				iguanodontians vs non-diplodocids 6	total	11	44	1				diplodocids vs non-diplodocids 6	total	11	44	1
-	-	-	-	-	-	-		-	-	-	-	-	-	-		-	-	-	-	-	-	-
iguanodontians vs diplodocids 7	model	1	10.705	0.243	3.215	0.001		iguanodontians vs non-diplodocids 7	model	1	10.364	0.236	3.081	0.004		diplodocids vs non-diplodocids 7	model	1	9.986	0.227	2.936	0.005
iguanodontians vs diplodocids 7	residual	10	33.295	0.757				iguanodontians vs non-diplodocids 7	residual	10	33.636	0.764				diplodocids vs non-diplodocids 7	residual	10	34.014	0.773
iguanodontians vs diplodocids 7	total	11	44	1				iguanodontians vs non-diplodocids 7	total	11	44	1				diplodocids vs non-diplodocids 7	total	11	44	1
-	-	-	-	-	-	-		-	-	-	-	-	-	-		-	-	-	-	-	-	-
iguanodontians vs diplodocids 8	model	1	10.511	0.239	3.139	0.002		iguanodontians vs non-diplodocids 8	model	1	10.243	0.233	3.034	0.005		diplodocids vs non-diplodocids 8	model	1	9.986	0.227	2.936	0.005
iguanodontians vs diplodocids 8	residual	10	33.489	0.761				iguanodontians vs non-diplodocids 8	residual	10	33.757	0.767				diplodocids vs non-diplodocids 8	residual	10	34.014	0.773
iguanodontians vs diplodocids 8	total	11	44	1				iguanodontians vs non-diplodocids 8	total	11	44	1				diplodocids vs non-diplodocids 8	total	11	44	1
-	-	-	-	-	-	-		-	-	-	-	-	-	-		-	-	-	-	-	-	-
iguanodontians vs diplodocids 9	model	1	10.741	0.244	3.229	0.004		iguanodontians vs non-diplodocids 9	model	1	10.171	0.231	3.007	0.002		diplodocids vs non-diplodocids 9	model	1	9.845	0.224	2.882	0.002
iguanodontians vs diplodocids 9	residual	10	33.259	0.756				iguanodontians vs non-diplodocids 9	residual	10	33.829	0.769				diplodocids vs non-diplodocids 9	residual	10	34.155	0.776
iguanodontians vs diplodocids 9	total	11	44	1				iguanodontians vs non-diplodocids 9	total	11	44	1				diplodocids vs non-diplodocids 9	total	11	44	1
-	-	-	-	-	-	-		-	-	-	-	-	-	-		-	-	-	-	-	-	-
iguanodontians vs diplodocids 10	model	1	10.826	0.246	3.263	0.003		iguanodontians vs non-diplodocids 10	model	1	10.557	0.24	3.157	0.002		diplodocids vs non-diplodocids 10	model	1	9.986	0.227	2.936	0.001
iguanodontians vs diplodocids 10	residual	10	33.174	0.754				iguanodontians vs non-diplodocids 10	residual	10	33.443	0.76				diplodocids vs non-diplodocids 10	residual	10	34.014	0.773
iguanodontians vs diplodocids 10	total	11	44	1				iguanodontians vs non-diplodocids 10	total	11	44	1				diplodocids vs non-diplodocids 10	total	11	44	1
-	-	-	-	-	-	-		-	-	-	-	-	-	-		-	-	-	-	-	-	-
iguanodontians vs diplodocids 11	model	1	10.594	0.241	3.171	0.002		iguanodontians vs non-diplodocids 11	model	1	10.388	0.236	3.09	0.007		diplodocids vs non-diplodocids 11	model	1	9.906	0.225	2.906	0.003
iguanodontians vs diplodocids 11	residual	10	33.406	0.759				iguanodontians vs non-diplodocids 11	residual	10	33.612	0.764				diplodocids vs non-diplodocids 11	residual	10	34.094	0.775
iguanodontians vs diplodocids 11	total	11	44	1				iguanodontians vs non-diplodocids 11	total	11	44	1				diplodocids vs non-diplodocids 11	total	11	44	1
-	-	-	-	-	-	-		-	-	-	-	-	-	-		-	-	-	-	-	-	-
iguanodontians vs diplodocids 12	model	1	10.002	0.227	2.942	0.004		iguanodontians vs non-diplodocids 12	model	1	8.491	0.193	2.391	0.027		diplodocids vs non-diplodocids 12	model	1	9.846	0.224	2.883	0.003
iguanodontians vs diplodocids 12	residual	10	33.998	0.773				iguanodontians vs non-diplodocids 12	residual	10	35.509	0.807				diplodocids vs non-diplodocids 12	residual	10	34.154	0.776
iguanodontians vs diplodocids 12	total	11	44	1				iguanodontians vs non-diplodocids 12	total	11	44	1				diplodocids vs non-diplodocids 12	total	11	44	1
-	-	-	-	-	-	-		-	-	-	-	-	-	-		-	-	-	-	-	-	-
iguanodontians vs diplodocids 13	model	1	10.514	0.239	3.14	0.004		iguanodontians vs non-diplodocids 13	model	1	10.638	0.242	3.189	0.004		diplodocids vs non-diplodocids 13	model	1	10.197	0.232	3.017	0.003
iguanodontians vs diplodocids 13	residual	10	33.486	0.761				iguanodontians vs non-diplodocids 13	residual	10	33.362	0.758				diplodocids vs non-diplodocids 13	residual	10	33.803	0.768
iguanodontians vs diplodocids 13	total	11	44	1				iguanodontians vs non-diplodocids 13	total	11	44	1				diplodocids vs non-diplodocids 13	total	11	44	1
-	-	-	-	-	-	-		-	-	-	-	-	-	-		-	-	-	-	-	-	-
iguanodontians vs diplodocids 14	model	1	10.649	0.242	3.193	0.005		iguanodontians vs non-diplodocids 14	model	1	10.573	0.24	3.163	0.003		diplodocids vs non-diplodocids 14	model	1	9.986	0.227	2.936	0.004
iguanodontians vs diplodocids 14	residual	10	33.351	0.758				iguanodontians vs non-diplodocids 14	residual	10	33.427	0.76				diplodocids vs non-diplodocids 14	residual	10	34.014	0.773
iguanodontians vs diplodocids 14	total	11	44	1				iguanodontians vs non-diplodocids 14	total	11	44	1				diplodocids vs non-diplodocids 14	total	11	44	1
-	-	-	-	-	-	-		-	-	-	-	-	-	-		-	-	-	-	-	-	-
iguanodontians vs diplodocids 15	model	1	10.789	0.245	3.249	0.001		iguanodontians vs non-diplodocids 15	model	1	10.385	0.236	3.089	0.003		diplodocids vs non-diplodocids 15	model	1	9.986	0.227	2.936	0.002
iguanodontians vs diplodocids 15	residual	10	33.211	0.755				iguanodontians vs non-diplodocids 15	residual	10	33.615	0.764				diplodocids vs non-diplodocids 15	residual	10	34.014	0.773
iguanodontians vs diplodocids 15	total	11	44	1				iguanodontians vs non-diplodocids 15	total	11	44	1				diplodocids vs non-diplodocids 15	total	11	44	1
-	-	-	-	-	-	-		-	-	-	-	-	-	-		-	-	-	-	-	-	-
iguanodontians vs diplodocids 16	model	1	10.901	0.248	3.294	0.003		iguanodontians vs non-diplodocids 16	model	1	10.514	0.239	3.14	0.002		diplodocids vs non-diplodocids 16	model	1	9.846	0.224	2.883	0.003
iguanodontians vs diplodocids 16	residual	10	33.099	0.752				iguanodontians vs non-diplodocids 16	residual	10	33.486	0.761				diplodocids vs non-diplodocids 16	residual	10	34.154	0.776
iguanodontians vs diplodocids 16	total	11	44	1				iguanodontians vs non-diplodocids 16	total	11	44	1				diplodocids vs non-diplodocids 16	total	11	44	1
-	-	-	-	-	-	-		-	-	-	-	-	-	-		-	-	-	-	-	-	-
iguanodontians vs diplodocids 17	model	1	10.439	0.237	3.11	0.005		iguanodontians vs non-diplodocids 17	model	1	9.643	0.219	2.807	0.004		diplodocids vs non-diplodocids 17	model	1	9.986	0.227	2.936	0.005
iguanodontians vs diplodocids 17	residual	10	33.561	0.763				iguanodontians vs non-diplodocids 17	residual	10	34.357	0.781				diplodocids vs non-diplodocids 17	residual	10	34.014	0.773
iguanodontians vs diplodocids 17	total	11	44	1				iguanodontians vs non-diplodocids 17	total	11	44	1				diplodocids vs non-diplodocids 17	total	11	44	1
-	-	-	-	-	-	-		-	-	-	-	-	-	-		-	-	-	-	-	-	-
iguanodontians vs diplodocids 18	model	1	10.695	0.243	3.211	0.003		iguanodontians vs non-diplodocids 18	model	1	10.581	0.24	3.166	0.001		diplodocids vs non-diplodocids 18	model	1	10.197	0.232	3.017	0.005
iguanodontians vs diplodocids 18	residual	10	33.305	0.757				iguanodontians vs non-diplodocids 18	residual	10	33.419	0.76				diplodocids vs non-diplodocids 18	residual	10	33.803	0.768
iguanodontians vs diplodocids 18	total	11	44	1				iguanodontians vs non-diplodocids 18	total	11	44	1				diplodocids vs non-diplodocids 18	total	11	44	1
-	-	-	-	-	-	-		-	-	-	-	-	-	-		-	-	-	-	-	-	-
iguanodontians vs diplodocids 19	model	1	10.789	0.245	3.248	0.005		iguanodontians vs non-diplodocids 19	model	1	10.206	0.232	3.02	0.005		diplodocids vs non-diplodocids 19	model	1	9.807	0.223	2.868	0.003
iguanodontians vs diplodocids 19	residual	10	33.211	0.755				iguanodontians vs non-diplodocids 19	residual	10	33.794	0.768				diplodocids vs non-diplodocids 19	residual	10	34.193	0.777
iguanodontians vs diplodocids 19	total	11	44	1				iguanodontians vs non-diplodocids 19	total	11	44	1				diplodocids vs non-diplodocids 19	total	11	44	1
-	-	-	-	-	-	-		-	-	-	-	-	-	-		-	-	-	-	-	-	-
iguanodontians vs diplodocids 20	model	1	10.529	0.239	3.146	0.003		iguanodontians vs non-diplodocids 20	model	1	10.269	0.233	3.044	0.002		diplodocids vs non-diplodocids 20	model	1	10.197	0.232	3.017	0.003
iguanodontians vs diplodocids 20	residual	10	33.471	0.761				iguanodontians vs non-diplodocids 20	residual	10	33.731	0.767				diplodocids vs non-diplodocids 20	residual	10	33.803	0.768
iguanodontians vs diplodocids 20	total	11	44	1				iguanodontians vs non-diplodocids 20	total	11	44	1				diplodocids vs non-diplodocids 20	total	11	44	1
-	-	-	-	-	-	-		-	-	-	-	-	-	-		-	-	-	-	-	-	-
iguanodontians vs diplodocids 21	model	1	10.473	0.238	3.124	0.003		iguanodontians vs non-diplodocids 21	model	1	10.252	0.233	3.038	0.004		diplodocids vs non-diplodocids 21	model	1	9.846	0.224	2.883	0.004
iguanodontians vs diplodocids 21	residual	10	33.527	0.762				iguanodontians vs non-diplodocids 21	residual	10	33.748	0.767				diplodocids vs non-diplodocids 21	residual	10	34.154	0.776
iguanodontians vs diplodocids 21	total	11	44	1				iguanodontians vs non-diplodocids 21	total	11	44	1				diplodocids vs non-diplodocids 21	total	11	44	1
-	-	-	-	-	-	-		-	-	-	-	-	-	-		-	-	-	-	-	-	-
iguanodontians vs diplodocids 22	model	1	10.172	0.231	3.007	0.002		iguanodontians vs non-diplodocids 22	model	1	10.242	0.233	3.034	0.003		diplodocids vs non-diplodocids 22	model	1	9.846	0.224	2.883	0.005
iguanodontians vs diplodocids 22	residual	10	33.828	0.769				iguanodontians vs non-diplodocids 22	residual	10	33.758	0.767				diplodocids vs non-diplodocids 22	residual	10	34.154	0.776
iguanodontians vs diplodocids 22	total	11	44	1				iguanodontians vs non-diplodocids 22	total	11	44	1				diplodocids vs non-diplodocids 22	total	11	44	1
-	-	-	-	-	-	-		-	-	-	-	-	-	-		-	-	-	-	-	-	-
iguanodontians vs diplodocids 23	model	1	10.784	0.245	3.247	0.004		iguanodontians vs non-diplodocids 23	model	1	10.263	0.233	3.042	0.004		diplodocids vs non-diplodocids 23	model	1	9.845	0.224	2.882	0.002
iguanodontians vs diplodocids 23	residual	10	33.216	0.755				iguanodontians vs non-diplodocids 23	residual	10	33.737	0.767				diplodocids vs non-diplodocids 23	residual	10	34.155	0.776
iguanodontians vs diplodocids 23	total	11	44	1				iguanodontians vs non-diplodocids 23	total	11	44	1				diplodocids vs non-diplodocids 23	total	11	44	1
-	-	-	-	-	-	-		-	-	-	-	-	-	-		-	-	-	-	-	-	-
iguanodontians vs diplodocids 24	model	1	10.781	0.245	3.245	0.003		iguanodontians vs non-diplodocids 24	model	1	10.425	0.237	3.105	0.003		diplodocids vs non-diplodocids 24	model	1	9.986	0.227	2.936	0.003
iguanodontians vs diplodocids 24	residual	10	33.219	0.755				iguanodontians vs non-diplodocids 24	residual	10	33.575	0.763				diplodocids vs non-diplodocids 24	residual	10	34.014	0.773
iguanodontians vs diplodocids 24	total	11	44	1				iguanodontians vs non-diplodocids 24	total	11	44	1				diplodocids vs non-diplodocids 24	total	11	44	1
-	-	-	-	-	-	-		-	-	-	-	-	-	-		-	-	-	-	-	-	-
iguanodontians vs diplodocids 25	model	1	10.598	0.241	3.173	0.004		iguanodontians vs non-diplodocids 25	model	1	9.6	0.218	2.791	0.011		diplodocids vs non-diplodocids 25	model	1	9.906	0.225	2.906	0.003
iguanodontians vs diplodocids 25	residual	10	33.402	0.759				iguanodontians vs non-diplodocids 25	residual	10	34.4	0.782				diplodocids vs non-diplodocids 25	residual	10	34.094	0.775
iguanodontians vs diplodocids 25	total	11	44	1				iguanodontians vs non-diplodocids 25	total	11	44	1				diplodocids vs non-diplodocids 25	total	11	44	1
-	-	-	-	-	-	-		-	-	-	-	-	-	-		-	-	-	-	-	-	-
iguanodontians vs diplodocids 26	model	1	10.198	0.232	3.017	0.005		iguanodontians vs non-diplodocids 26	model	1	9.527	0.217	2.764	0.006		diplodocids vs non-diplodocids 26	model	1	9.958	0.226	2.925	0.007
iguanodontians vs diplodocids 26	residual	10	33.802	0.768				iguanodontians vs non-diplodocids 26	residual	10	34.473	0.783				diplodocids vs non-diplodocids 26	residual	10	34.042	0.774
iguanodontians vs diplodocids 26	total	11	44	1				iguanodontians vs non-diplodocids 26	total	11	44	1				diplodocids vs non-diplodocids 26	total	11	44	1
-	-	-	-	-	-	-		-	-	-	-	-	-	-		-	-	-	-	-	-	-
iguanodontians vs diplodocids 27	model	1	10.36	0.235	3.08	0.005		iguanodontians vs non-diplodocids 27	model	1	10.606	0.241	3.176	0.005		diplodocids vs non-diplodocids 27	model	1	9.986	0.227	2.936	0.003
iguanodontians vs diplodocids 27	residual	10	33.64	0.765				iguanodontians vs non-diplodocids 27	residual	10	33.394	0.759				diplodocids vs non-diplodocids 27	residual	10	34.014	0.773
iguanodontians vs diplodocids 27	total	11	44	1				iguanodontians vs non-diplodocids 27	total	11	44	1				diplodocids vs non-diplodocids 27	total	11	44	1
-	-	-	-	-	-	-		-	-	-	-	-	-	-		-	-	-	-	-	-	-
iguanodontians vs diplodocids 28	model	1	10.464	0.238	3.12	0.004		iguanodontians vs non-diplodocids 28	model	1	9.8	0.223	2.865	0.009		diplodocids vs non-diplodocids 28	model	1	10.197	0.232	3.017	0.001
iguanodontians vs diplodocids 28	residual	10	33.536	0.762				iguanodontians vs non-diplodocids 28	residual	10	34.2	0.777				diplodocids vs non-diplodocids 28	residual	10	33.803	0.768
iguanodontians vs diplodocids 28	total	11	44	1				iguanodontians vs non-diplodocids 28	total	11	44	1				diplodocids vs non-diplodocids 28	total	11	44	1
-	-	-	-	-	-	-		-	-	-	-	-	-	-		-	-	-	-	-	-	-
iguanodontians vs diplodocids 29	model	1	10.226	0.232	3.028	0.002		iguanodontians vs non-diplodocids 29	model	1	9.643	0.219	2.807	0.007		diplodocids vs non-diplodocids 29	model	1	9.958	0.226	2.925	0.006
iguanodontians vs diplodocids 29	residual	10	33.774	0.768				iguanodontians vs non-diplodocids 29	residual	10	34.357	0.781				diplodocids vs non-diplodocids 29	residual	10	34.042	0.774
iguanodontians vs diplodocids 29	total	11	44	1				iguanodontians vs non-diplodocids 29	total	11	44	1				diplodocids vs non-diplodocids 29	total	11	44	1
-	-	-	-	-	-	-		-	-	-	-	-	-	-		-	-	-	-	-	-	-
iguanodontians vs diplodocids 30	model	1	10.711	0.243	3.218	0.004		iguanodontians vs non-diplodocids 30	model	1	10.334	0.235	3.07	0.003		diplodocids vs non-diplodocids 30	model	1	9.807	0.223	2.868	0.002
iguanodontians vs diplodocids 30	residual	10	33.289	0.757				iguanodontians vs non-diplodocids 30	residual	10	33.666	0.765				diplodocids vs non-diplodocids 30	residual	10	34.193	0.777
iguanodontians vs diplodocids 30	total	11	44	1				iguanodontians vs non-diplodocids 30	total	11	44	1				diplodocids vs non-diplodocids 30	total	11	44	1
-	-	-	-	-	-	-		-	-	-	-	-	-	-		-	-	-	-	-	-	-
iguanodontians vs diplodocids 31	model	1	10.598	0.241	3.173	0.001		iguanodontians vs non-diplodocids 31	model	1	10.028	0.228	2.952	0.001		diplodocids vs non-diplodocids 31	model	1	9.807	0.223	2.868	0.002
iguanodontians vs diplodocids 31	residual	10	33.402	0.759				iguanodontians vs non-diplodocids 31	residual	10	33.972	0.772				diplodocids vs non-diplodocids 31	residual	10	34.193	0.777
iguanodontians vs diplodocids 31	total	11	44	1				iguanodontians vs non-diplodocids 31	total	11	44	1				diplodocids vs non-diplodocids 31	total	11	44	1
-	-	-	-	-	-	-		-	-	-	-	-	-	-		-	-	-	-	-	-	-
iguanodontians vs diplodocids 32	model	1	10.889	0.247	3.289	0.003		iguanodontians vs non-diplodocids 32	model	1	10.519	0.239	3.142	0.004		diplodocids vs non-diplodocids 32	model	1	9.986	0.227	2.936	0.003
iguanodontians vs diplodocids 32	residual	10	33.111	0.753				iguanodontians vs non-diplodocids 32	residual	10	33.481	0.761				diplodocids vs non-diplodocids 32	residual	10	34.014	0.773
iguanodontians vs diplodocids 32	total	11	44	1				iguanodontians vs non-diplodocids 32	total	11	44	1				diplodocids vs non-diplodocids 32	total	11	44	1
-	-	-	-	-	-	-		-	-	-	-	-	-	-		-	-	-	-	-	-	-
iguanodontians vs diplodocids 33	model	1	10.819	0.246	3.261	0.005		iguanodontians vs non-diplodocids 33	model	1	10.472	0.238	3.123	0.002		diplodocids vs non-diplodocids 33	model	1	9.846	0.224	2.883	0.004
iguanodontians vs diplodocids 33	residual	10	33.181	0.754				iguanodontians vs non-diplodocids 33	residual	10	33.528	0.762				diplodocids vs non-diplodocids 33	residual	10	34.154	0.776
iguanodontians vs diplodocids 33	total	11	44	1				iguanodontians vs non-diplodocids 33	total	11	44	1				diplodocids vs non-diplodocids 33	total	11	44	1
-	-	-	-	-	-	-		-	-	-	-	-	-	-		-	-	-	-	-	-	-
iguanodontians vs diplodocids 34	model	1	10.661	0.242	3.198	0.005		iguanodontians vs non-diplodocids 34	model	1	10.052	0.228	2.961	0.002		diplodocids vs non-diplodocids 34	model	1	10.197	0.232	3.017	0.005
iguanodontians vs diplodocids 34	residual	10	33.339	0.758				iguanodontians vs non-diplodocids 34	residual	10	33.948	0.772				diplodocids vs non-diplodocids 34	residual	10	33.803	0.768
iguanodontians vs diplodocids 34	total	11	44	1				iguanodontians vs non-diplodocids 34	total	11	44	1				diplodocids vs non-diplodocids 34	total	11	44	1
-	-	-	-	-	-	-		-	-	-	-	-	-	-		-	-	-	-	-	-	-
iguanodontians vs diplodocids 35	model	1	10.287	0.234	3.051	0.004		iguanodontians vs non-diplodocids 35	model	1	9.3	0.211	2.68	0.005		diplodocids vs non-diplodocids 35	model	1	9.986	0.227	2.936	0.002
iguanodontians vs diplodocids 35	residual	10	33.713	0.766				iguanodontians vs non-diplodocids 35	residual	10	34.7	0.789				diplodocids vs non-diplodocids 35	residual	10	34.014	0.773
iguanodontians vs diplodocids 35	total	11	44	1				iguanodontians vs non-diplodocids 35	total	11	44	1				diplodocids vs non-diplodocids 35	total	11	44	1
-	-	-	-	-	-	-		-	-	-	-	-	-	-		-	-	-	-	-	-	-
iguanodontians vs diplodocids 36	model	1	10.718	0.244	3.22	0.006		iguanodontians vs non-diplodocids 36	model	1	10.483	0.238	3.128	0.003		diplodocids vs non-diplodocids 36	model	1	9.807	0.223	2.868	0.004
iguanodontians vs diplodocids 36	residual	10	33.282	0.756				iguanodontians vs non-diplodocids 36	residual	10	33.517	0.762				diplodocids vs non-diplodocids 36	residual	10	34.193	0.777
iguanodontians vs diplodocids 36	total	11	44	1				iguanodontians vs non-diplodocids 36	total	11	44	1				diplodocids vs non-diplodocids 36	total	11	44	1
-	-	-	-	-	-	-		-	-	-	-	-	-	-		-	-	-	-	-	-	-
iguanodontians vs diplodocids 37	model	1	10.738	0.244	3.228	0.002		iguanodontians vs non-diplodocids 37	model	1	10.188	0.232	3.013	0.002		diplodocids vs non-diplodocids 37	model	1	9.845	0.224	2.882	0.003
iguanodontians vs diplodocids 37	residual	10	33.262	0.756				iguanodontians vs non-diplodocids 37	residual	10	33.812	0.768				diplodocids vs non-diplodocids 37	residual	10	34.155	0.776
iguanodontians vs diplodocids 37	total	11	44	1				iguanodontians vs non-diplodocids 37	total	11	44	1				diplodocids vs non-diplodocids 37	total	11	44	1
-	-	-	-	-	-	-		-	-	-	-	-	-	-		-	-	-	-	-	-	-
iguanodontians vs diplodocids 38	model	1	10.446	0.237	3.113	0.005		iguanodontians vs non-diplodocids 38	model	1	9.191	0.209	2.641	0.01		diplodocids vs non-diplodocids 38	model	1	10.197	0.232	3.017	0.005
iguanodontians vs diplodocids 38	residual	10	33.554	0.763				iguanodontians vs non-diplodocids 38	residual	10	34.809	0.791				diplodocids vs non-diplodocids 38	residual	10	33.803	0.768
iguanodontians vs diplodocids 38	total	11	44	1				iguanodontians vs non-diplodocids 38	total	11	44	1				diplodocids vs non-diplodocids 38	total	11	44	1
-	-	-	-	-	-	-		-	-	-	-	-	-	-		-	-	-	-	-	-	-
iguanodontians vs diplodocids 39	model	1	10.517	0.239	3.141	0.003		iguanodontians vs non-diplodocids 39	model	1	9.968	0.227	2.929	0.006		diplodocids vs non-diplodocids 39	model	1	9.958	0.226	2.925	0.007
iguanodontians vs diplodocids 39	residual	10	33.483	0.761				iguanodontians vs non-diplodocids 39	residual	10	34.032	0.773				diplodocids vs non-diplodocids 39	residual	10	34.042	0.774
iguanodontians vs diplodocids 39	total	11	44	1				iguanodontians vs non-diplodocids 39	total	11	44	1				diplodocids vs non-diplodocids 39	total	11	44	1
-	-	-	-	-	-	-		-	-	-	-	-	-	-		-	-	-	-	-	-	-
iguanodontians vs diplodocids 40	model	1	10.665	0.242	3.199	0.001		iguanodontians vs non-diplodocids 40	model	1	10.288	0.234	3.052	0.002		diplodocids vs non-diplodocids 40	model	1	9.906	0.225	2.906	0.005
iguanodontians vs diplodocids 40	residual	10	33.335	0.758				iguanodontians vs non-diplodocids 40	residual	10	33.712	0.766				diplodocids vs non-diplodocids 40	residual	10	34.094	0.775
iguanodontians vs diplodocids 40	total	11	44	1				iguanodontians vs non-diplodocids 40	total	11	44	1				diplodocids vs non-diplodocids 40	total	11	44	1
-	-	-	-	-	-	-		-	-	-	-	-	-	-		-	-	-	-	-	-	-
iguanodontians vs diplodocids 41	model	1	10.513	0.239	3.139	0.007		iguanodontians vs non-diplodocids 41	model	1	10.068	0.229	2.967	0.003		diplodocids vs non-diplodocids 41	model	1	9.845	0.224	2.882	0.004
iguanodontians vs diplodocids 41	residual	10	33.487	0.761				iguanodontians vs non-diplodocids 41	residual	10	33.932	0.771				diplodocids vs non-diplodocids 41	residual	10	34.155	0.776
iguanodontians vs diplodocids 41	total	11	44	1				iguanodontians vs non-diplodocids 41	total	11	44	1				diplodocids vs non-diplodocids 41	total	11	44	1
-	-	-	-	-	-	-		-	-	-	-	-	-	-		-	-	-	-	-	-	-
iguanodontians vs diplodocids 42	model	1	10.705	0.243	3.215	0.003		iguanodontians vs non-diplodocids 42	model	1	10.538	0.239	3.149	0.002		diplodocids vs non-diplodocids 42	model	1	9.846	0.224	2.883	0.008
iguanodontians vs diplodocids 42	residual	10	33.295	0.757				iguanodontians vs non-diplodocids 42	residual	10	33.462	0.761				diplodocids vs non-diplodocids 42	residual	10	34.154	0.776
iguanodontians vs diplodocids 42	total	11	44	1				iguanodontians vs non-diplodocids 42	total	11	44	1				diplodocids vs non-diplodocids 42	total	11	44	1
-	-	-	-	-	-	-		-	-	-	-	-	-	-		-	-	-	-	-	-	-
iguanodontians vs diplodocids 43	model	1	9.163	0.208	2.63	0.005		iguanodontians vs non-diplodocids 43	model	1	6.542	0.149	1.746	0.115		diplodocids vs non-diplodocids 43	model	1	9.807	0.223	2.868	0.003
iguanodontians vs diplodocids 43	residual	10	34.837	0.792				iguanodontians vs non-diplodocids 43	residual	10	37.458	0.851				diplodocids vs non-diplodocids 43	residual	10	34.193	0.777
iguanodontians vs diplodocids 43	total	11	44	1				iguanodontians vs non-diplodocids 43	total	11	44	1				diplodocids vs non-diplodocids 43	total	11	44	1
-	-	-	-	-	-	-		-	-	-	-	-	-	-		-	-	-	-	-	-	-
iguanodontians vs diplodocids 44	model	1	10.269	0.233	3.044	0.005		iguanodontians vs non-diplodocids 44	model	1	9.644	0.219	2.807	0.003		diplodocids vs non-diplodocids 44	model	1	9.986	0.227	2.936	0.004
iguanodontians vs diplodocids 44	residual	10	33.731	0.767				iguanodontians vs non-diplodocids 44	residual	10	34.356	0.781				diplodocids vs non-diplodocids 44	residual	10	34.014	0.773
iguanodontians vs diplodocids 44	total	11	44	1				iguanodontians vs non-diplodocids 44	total	11	44	1				diplodocids vs non-diplodocids 44	total	11	44	1
-	-	-	-	-	-	-		-	-	-	-	-	-	-		-	-	-	-	-	-	-
iguanodontians vs diplodocids 45	model	1	10.629	0.242	3.185	0.002		iguanodontians vs non-diplodocids 45	model	1	10.091	0.229	2.976	0.005		diplodocids vs non-diplodocids 45	model	1	9.846	0.224	2.883	0.004
iguanodontians vs diplodocids 45	residual	10	33.371	0.758				iguanodontians vs non-diplodocids 45	residual	10	33.909	0.771				diplodocids vs non-diplodocids 45	residual	10	34.154	0.776
iguanodontians vs diplodocids 45	total	11	44	1				iguanodontians vs non-diplodocids 45	total	11	44	1				diplodocids vs non-diplodocids 45	total	11	44	1
-	-	-	-	-	-	-		-	-	-	-	-	-	-		-	-	-	-	-	-	-
iguanodontians vs diplodocids 46	model	1	10.099	0.23	2.979	0.007		iguanodontians vs non-diplodocids 46	model	1	8.955	0.204	2.555	0.023		diplodocids vs non-diplodocids 46	model	1	9.807	0.223	2.868	0.002
iguanodontians vs diplodocids 46	residual	10	33.901	0.77				iguanodontians vs non-diplodocids 46	residual	10	35.045	0.796				diplodocids vs non-diplodocids 46	residual	10	34.193	0.777
iguanodontians vs diplodocids 46	total	11	44	1				iguanodontians vs non-diplodocids 46	total	11	44	1				diplodocids vs non-diplodocids 46	total	11	44	1
-	-	-	-	-	-	-		-	-	-	-	-	-	-		-	-	-	-	-	-	-
iguanodontians vs diplodocids 47	model	1	10.81	0.246	3.257	0.001		iguanodontians vs non-diplodocids 47	model	1	10.243	0.233	3.034	0.001		diplodocids vs non-diplodocids 47	model	1	9.906	0.225	2.906	0.002
iguanodontians vs diplodocids 47	residual	10	33.19	0.754				iguanodontians vs non-diplodocids 47	residual	10	33.757	0.767				diplodocids vs non-diplodocids 47	residual	10	34.094	0.775
iguanodontians vs diplodocids 47	total	11	44	1				iguanodontians vs non-diplodocids 47	total	11	44	1				diplodocids vs non-diplodocids 47	total	11	44	1
-	-	-	-	-	-	-		-	-	-	-	-	-	-		-	-	-	-	-	-	-
iguanodontians vs diplodocids 48	model	1	9.567	0.217	2.778	0.005		iguanodontians vs non-diplodocids 48	model	1	8.855	0.201	2.519	0.018		diplodocids vs non-diplodocids 48	model	1	9.986	0.227	2.936	0.002
iguanodontians vs diplodocids 48	residual	10	34.433	0.783				iguanodontians vs non-diplodocids 48	residual	10	35.145	0.799				diplodocids vs non-diplodocids 48	residual	10	34.014	0.773
iguanodontians vs diplodocids 48	total	11	44	1				iguanodontians vs non-diplodocids 48	total	11	44	1				diplodocids vs non-diplodocids 48	total	11	44	1
-	-	-	-	-	-	-		-	-	-	-	-	-	-		-	-	-	-	-	-	-
iguanodontians vs diplodocids 49	model	1	10.58	0.24	3.166	0.004		iguanodontians vs non-diplodocids 49	model	1	9.973	0.227	2.931	0.003		diplodocids vs non-diplodocids 49	model	1	9.845	0.224	2.882	0.004
iguanodontians vs diplodocids 49	residual	10	33.42	0.76				iguanodontians vs non-diplodocids 49	residual	10	34.027	0.773				diplodocids vs non-diplodocids 49	residual	10	34.155	0.776
iguanodontians vs diplodocids 49	total	11	44	1				iguanodontians vs non-diplodocids 49	total	11	44	1				diplodocids vs non-diplodocids 49	total	11	44	1
-	-	-	-	-	-	-		-	-	-	-	-	-	-		-	-	-	-	-	-	-
iguanodontians vs diplodocids 50	model	1	10.768	0.245	3.24	0.001		iguanodontians vs non-diplodocids 50	model	1	10.544	0.24	3.152	0.004		diplodocids vs non-diplodocids 50	model	1	9.958	0.226	2.925	0.002
iguanodontians vs diplodocids 50	residual	10	33.232	0.755				iguanodontians vs non-diplodocids 50	residual	10	33.456	0.76				diplodocids vs non-diplodocids 50	residual	10	34.042	0.774
iguanodontians vs diplodocids 50	total	11	44	1				iguanodontians vs non-diplodocids 50	total	11	44	1				diplodocids vs non-diplodocids 50	total	11	44	1
-	-	-	-	-	-	-		-	-	-	-	-	-	-		-	-	-	-	-	-	-
iguanodontians vs diplodocids 51	model	1	10.768	0.245	3.24	0.006		iguanodontians vs non-diplodocids 51	model	1	10.451	0.238	3.115	0.001		diplodocids vs non-diplodocids 51	model	1	9.986	0.227	2.936	0.002
iguanodontians vs diplodocids 51	residual	10	33.232	0.755				iguanodontians vs non-diplodocids 51	residual	10	33.549	0.762				diplodocids vs non-diplodocids 51	residual	10	34.014	0.773
iguanodontians vs diplodocids 51	total	11	44	1				iguanodontians vs non-diplodocids 51	total	11	44	1				diplodocids vs non-diplodocids 51	total	11	44	1
-	-	-	-	-	-	-		-	-	-	-	-	-	-		-	-	-	-	-	-	-
iguanodontians vs diplodocids 52	model	1	10.667	0.242	3.2	0.004		iguanodontians vs non-diplodocids 52	model	1	10.244	0.233	3.035	0.004		diplodocids vs non-diplodocids 52	model	1	9.807	0.223	2.868	0.002
iguanodontians vs diplodocids 52	residual	10	33.333	0.758				iguanodontians vs non-diplodocids 52	residual	10	33.756	0.767				diplodocids vs non-diplodocids 52	residual	10	34.193	0.777
iguanodontians vs diplodocids 52	total	11	44	1				iguanodontians vs non-diplodocids 52	total	11	44	1				diplodocids vs non-diplodocids 52	total	11	44	1
-	-	-	-	-	-	-		-	-	-	-	-	-	-		-	-	-	-	-	-	-
iguanodontians vs diplodocids 53	model	1	10.012	0.228	2.946	0.004		iguanodontians vs non-diplodocids 53	model	1	8.687	0.197	2.46	0.017		diplodocids vs non-diplodocids 53	model	1	9.845	0.224	2.882	0.003
iguanodontians vs diplodocids 53	residual	10	33.988	0.772				iguanodontians vs non-diplodocids 53	residual	10	35.313	0.803				diplodocids vs non-diplodocids 53	residual	10	34.155	0.776
iguanodontians vs diplodocids 53	total	11	44	1				iguanodontians vs non-diplodocids 53	total	11	44	1				diplodocids vs non-diplodocids 53	total	11	44	1
-	-	-	-	-	-	-		-	-	-	-	-	-	-		-	-	-	-	-	-	-
iguanodontians vs diplodocids 54	model	1	10.877	0.247	3.284	0.006		iguanodontians vs non-diplodocids 54	model	1	10.406	0.236	3.097	0.002		diplodocids vs non-diplodocids 54	model	1	9.845	0.224	2.882	0.004
iguanodontians vs diplodocids 54	residual	10	33.123	0.753				iguanodontians vs non-diplodocids 54	residual	10	33.594	0.764				diplodocids vs non-diplodocids 54	residual	10	34.155	0.776
iguanodontians vs diplodocids 54	total	11	44	1				iguanodontians vs non-diplodocids 54	total	11	44	1				diplodocids vs non-diplodocids 54	total	11	44	1
-	-	-	-	-	-	-		-	-	-	-	-	-	-		-	-	-	-	-	-	-
iguanodontians vs diplodocids 55	model	1	10.781	0.245	3.245	0.008		iguanodontians vs non-diplodocids 55	model	1	10.543	0.24	3.151	0.002		diplodocids vs non-diplodocids 55	model	1	9.846	0.224	2.883	0.003
iguanodontians vs diplodocids 55	residual	10	33.219	0.755				iguanodontians vs non-diplodocids 55	residual	10	33.457	0.76				diplodocids vs non-diplodocids 55	residual	10	34.154	0.776
iguanodontians vs diplodocids 55	total	11	44	1				iguanodontians vs non-diplodocids 55	total	11	44	1				diplodocids vs non-diplodocids 55	total	11	44	1
-	-	-	-	-	-	-		-	-	-	-	-	-	-		-	-	-	-	-	-	-
iguanodontians vs diplodocids 56	model	1	10.799	0.245	3.253	0.005		iguanodontians vs non-diplodocids 56	model	1	10.433	0.237	3.108	0.002		diplodocids vs non-diplodocids 56	model	1	9.906	0.225	2.906	0.002
iguanodontians vs diplodocids 56	residual	10	33.201	0.755				iguanodontians vs non-diplodocids 56	residual	10	33.567	0.763				diplodocids vs non-diplodocids 56	residual	10	34.094	0.775
iguanodontians vs diplodocids 56	total	11	44	1				iguanodontians vs non-diplodocids 56	total	11	44	1				diplodocids vs non-diplodocids 56	total	11	44	1
-	-	-	-	-	-	-		-	-	-	-	-	-	-		-	-	-	-	-	-	-
iguanodontians vs diplodocids 57	model	1	10.904	0.248	3.295	0.002		iguanodontians vs non-diplodocids 57	model	1	10.676	0.243	3.204	0.003		diplodocids vs non-diplodocids 57	model	1	9.846	0.224	2.883	0.005
iguanodontians vs diplodocids 57	residual	10	33.096	0.752				iguanodontians vs non-diplodocids 57	residual	10	33.324	0.757				diplodocids vs non-diplodocids 57	residual	10	34.154	0.776
iguanodontians vs diplodocids 57	total	11	44	1				iguanodontians vs non-diplodocids 57	total	11	44	1				diplodocids vs non-diplodocids 57	total	11	44	1
-	-	-	-	-	-	-		-	-	-	-	-	-	-		-	-	-	-	-	-	-
iguanodontians vs diplodocids 58	model	1	10.125	0.23	2.989	0.005		iguanodontians vs non-diplodocids 58	model	1	8.359	0.19	2.345	0.035		diplodocids vs non-diplodocids 58	model	1	10.197	0.232	3.017	0.004
iguanodontians vs diplodocids 58	residual	10	33.875	0.77				iguanodontians vs non-diplodocids 58	residual	10	35.641	0.81				diplodocids vs non-diplodocids 58	residual	10	33.803	0.768
iguanodontians vs diplodocids 58	total	11	44	1				iguanodontians vs non-diplodocids 58	total	11	44	1				diplodocids vs non-diplodocids 58	total	11	44	1
-	-	-	-	-	-	-		-	-	-	-	-	-	-		-	-	-	-	-	-	-
iguanodontians vs diplodocids 59	model	1	10.433	0.237	3.108	0.005		iguanodontians vs non-diplodocids 59	model	1	10.016	0.228	2.947	0.003		diplodocids vs non-diplodocids 59	model	1	9.986	0.227	2.936	0.002
iguanodontians vs diplodocids 59	residual	10	33.567	0.763				iguanodontians vs non-diplodocids 59	residual	10	33.984	0.772				diplodocids vs non-diplodocids 59	residual	10	34.014	0.773
iguanodontians vs diplodocids 59	total	11	44	1				iguanodontians vs non-diplodocids 59	total	11	44	1				diplodocids vs non-diplodocids 59	total	11	44	1
-	-	-	-	-	-	-		-	-	-	-	-	-	-		-	-	-	-	-	-	-
iguanodontians vs diplodocids 60	model	1	10.629	0.242	3.185	0.002		iguanodontians vs non-diplodocids 60	model	1	10.63	0.242	3.186	0.001		diplodocids vs non-diplodocids 60	model	1	9.986	0.227	2.936	0.008
iguanodontians vs diplodocids 60	residual	10	33.371	0.758				iguanodontians vs non-diplodocids 60	residual	10	33.37	0.758				diplodocids vs non-diplodocids 60	residual	10	34.014	0.773
iguanodontians vs diplodocids 60	total	11	44	1				iguanodontians vs non-diplodocids 60	total	11	44	1				diplodocids vs non-diplodocids 60	total	11	44	1
-	-	-	-	-	-	-		-	-	-	-	-	-	-		-	-	-	-	-	-	-
iguanodontians vs diplodocids 61	model	1	10.744	0.244	3.231	0.003		iguanodontians vs non-diplodocids 61	model	1	10.478	0.238	3.126	0.006		diplodocids vs non-diplodocids 61	model	1	10.197	0.232	3.017	0.002
iguanodontians vs diplodocids 61	residual	10	33.256	0.756				iguanodontians vs non-diplodocids 61	residual	10	33.522	0.762				diplodocids vs non-diplodocids 61	residual	10	33.803	0.768
iguanodontians vs diplodocids 61	total	11	44	1				iguanodontians vs non-diplodocids 61	total	11	44	1				diplodocids vs non-diplodocids 61	total	11	44	1
-	-	-	-	-	-	-		-	-	-	-	-	-	-		-	-	-	-	-	-	-
iguanodontians vs diplodocids 62	model	1	10.155	0.231	3.001	0.004		iguanodontians vs non-diplodocids 62	model	1	9.039	0.205	2.586	0.008		diplodocids vs non-diplodocids 62	model	1	9.906	0.225	2.906	0.004
iguanodontians vs diplodocids 62	residual	10	33.845	0.769				iguanodontians vs non-diplodocids 62	residual	10	34.961	0.795				diplodocids vs non-diplodocids 62	residual	10	34.094	0.775
iguanodontians vs diplodocids 62	total	11	44	1				iguanodontians vs non-diplodocids 62	total	11	44	1				diplodocids vs non-diplodocids 62	total	11	44	1
-	-	-	-	-	-	-		-	-	-	-	-	-	-		-	-	-	-	-	-	-
iguanodontians vs diplodocids 63	model	1	10.398	0.236	3.094	0.006		iguanodontians vs non-diplodocids 63	model	1	10.591	0.241	3.17	0.003		diplodocids vs non-diplodocids 63	model	1	10.197	0.232	3.017	0.001
iguanodontians vs diplodocids 63	residual	10	33.602	0.764				iguanodontians vs non-diplodocids 63	residual	10	33.409	0.759				diplodocids vs non-diplodocids 63	residual	10	33.803	0.768
iguanodontians vs diplodocids 63	total	11	44	1				iguanodontians vs non-diplodocids 63	total	11	44	1				diplodocids vs non-diplodocids 63	total	11	44	1
-	-	-	-	-	-	-		-	-	-	-	-	-	-		-	-	-	-	-	-	-
iguanodontians vs diplodocids 64	model	1	9.899	0.225	2.903	0.003		iguanodontians vs non-diplodocids 64	model	1	8.629	0.196	2.439	0.015		diplodocids vs non-diplodocids 64	model	1	9.958	0.226	2.925	0.006
iguanodontians vs diplodocids 64	residual	10	34.101	0.775				iguanodontians vs non-diplodocids 64	residual	10	35.371	0.804				diplodocids vs non-diplodocids 64	residual	10	34.042	0.774
iguanodontians vs diplodocids 64	total	11	44	1				iguanodontians vs non-diplodocids 64	total	11	44	1				diplodocids vs non-diplodocids 64	total	11	44	1
-	-	-	-	-	-	-		-	-	-	-	-	-	-		-	-	-	-	-	-	-
iguanodontians vs diplodocids 65	model	1	10.391	0.236	3.092	0.003		iguanodontians vs non-diplodocids 65	model	1	8.933	0.203	2.547	0.012		diplodocids vs non-diplodocids 65	model	1	10.197	0.232	3.017	0.002
iguanodontians vs diplodocids 65	residual	10	33.609	0.764				iguanodontians vs non-diplodocids 65	residual	10	35.067	0.797				diplodocids vs non-diplodocids 65	residual	10	33.803	0.768
iguanodontians vs diplodocids 65	total	11	44	1				iguanodontians vs non-diplodocids 65	total	11	44	1				diplodocids vs non-diplodocids 65	total	11	44	1
-	-	-	-	-	-	-		-	-	-	-	-	-	-		-	-	-	-	-	-	-
iguanodontians vs diplodocids 66	model	1	10.648	0.242	3.193	0.002		iguanodontians vs non-diplodocids 66	model	1	10.315	0.234	3.062	0.004		diplodocids vs non-diplodocids 66	model	1	9.807	0.223	2.868	0.002
iguanodontians vs diplodocids 66	residual	10	33.352	0.758				iguanodontians vs non-diplodocids 66	residual	10	33.685	0.766				diplodocids vs non-diplodocids 66	residual	10	34.193	0.777
iguanodontians vs diplodocids 66	total	11	44	1				iguanodontians vs non-diplodocids 66	total	11	44	1				diplodocids vs non-diplodocids 66	total	11	44	1
-	-	-	-	-	-	-		-	-	-	-	-	-	-		-	-	-	-	-	-	-
iguanodontians vs diplodocids 67	model	1	9.637	0.219	2.805	0.004		iguanodontians vs non-diplodocids 67	model	1	7.345	0.167	2.004	0.058		diplodocids vs non-diplodocids 67	model	1	9.846	0.224	2.883	0.002
iguanodontians vs diplodocids 67	residual	10	34.363	0.781				iguanodontians vs non-diplodocids 67	residual	10	36.655	0.833				diplodocids vs non-diplodocids 67	residual	10	34.154	0.776
iguanodontians vs diplodocids 67	total	11	44	1				iguanodontians vs non-diplodocids 67	total	11	44	1				diplodocids vs non-diplodocids 67	total	11	44	1
-	-	-	-	-	-	-		-	-	-	-	-	-	-		-	-	-	-	-	-	-
iguanodontians vs diplodocids 68	model	1	10.188	0.232	3.013	0.001		iguanodontians vs non-diplodocids 68	model	1	9.246	0.21	2.66	0.008		diplodocids vs non-diplodocids 68	model	1	9.807	0.223	2.868	0.01
iguanodontians vs diplodocids 68	residual	10	33.812	0.768				iguanodontians vs non-diplodocids 68	residual	10	34.754	0.79				diplodocids vs non-diplodocids 68	residual	10	34.193	0.777
iguanodontians vs diplodocids 68	total	11	44	1				iguanodontians vs non-diplodocids 68	total	11	44	1				diplodocids vs non-diplodocids 68	total	11	44	1
-	-	-	-	-	-	-		-	-	-	-	-	-	-		-	-	-	-	-	-	-
iguanodontians vs diplodocids 69	model	1	10.387	0.236	3.09	0.002		iguanodontians vs non-diplodocids 69	model	1	10.034	0.228	2.954	0.003		diplodocids vs non-diplodocids 69	model	1	9.807	0.223	2.868	0.002
iguanodontians vs diplodocids 69	residual	10	33.613	0.764				iguanodontians vs non-diplodocids 69	residual	10	33.966	0.772				diplodocids vs non-diplodocids 69	residual	10	34.193	0.777
iguanodontians vs diplodocids 69	total	11	44	1				iguanodontians vs non-diplodocids 69	total	11	44	1				diplodocids vs non-diplodocids 69	total	11	44	1
-	-	-	-	-	-	-		-	-	-	-	-	-	-		-	-	-	-	-	-	-
iguanodontians vs diplodocids 70	model	1	10.859	0.247	3.277	0.002		iguanodontians vs non-diplodocids 70	model	1	10.43	0.237	3.107	0.002		diplodocids vs non-diplodocids 70	model	1	10.197	0.232	3.017	0.002
iguanodontians vs diplodocids 70	residual	10	33.141	0.753				iguanodontians vs non-diplodocids 70	residual	10	33.57	0.763				diplodocids vs non-diplodocids 70	residual	10	33.803	0.768
iguanodontians vs diplodocids 70	total	11	44	1				iguanodontians vs non-diplodocids 70	total	11	44	1				diplodocids vs non-diplodocids 70	total	11	44	1
-	-	-	-	-	-	-		-	-	-	-	-	-	-		-	-	-	-	-	-	-
iguanodontians vs diplodocids 71	model	1	10.643	0.242	3.191	0.002		iguanodontians vs non-diplodocids 71	model	1	10.464	0.238	3.12	0.005		diplodocids vs non-diplodocids 71	model	1	9.846	0.224	2.883	0.006
iguanodontians vs diplodocids 71	residual	10	33.357	0.758				iguanodontians vs non-diplodocids 71	residual	10	33.536	0.762				diplodocids vs non-diplodocids 71	residual	10	34.154	0.776
iguanodontians vs diplodocids 71	total	11	44	1				iguanodontians vs non-diplodocids 71	total	11	44	1				diplodocids vs non-diplodocids 71	total	11	44	1
-	-	-	-	-	-	-		-	-	-	-	-	-	-		-	-	-	-	-	-	-
iguanodontians vs diplodocids 72	model	1	10.619	0.241	3.181	0.003		iguanodontians vs non-diplodocids 72	model	1	9.683	0.22	2.822	0.004		diplodocids vs non-diplodocids 72	model	1	9.958	0.226	2.925	0.006
iguanodontians vs diplodocids 72	residual	10	33.381	0.759				iguanodontians vs non-diplodocids 72	residual	10	34.317	0.78				diplodocids vs non-diplodocids 72	residual	10	34.042	0.774
iguanodontians vs diplodocids 72	total	11	44	1				iguanodontians vs non-diplodocids 72	total	11	44	1				diplodocids vs non-diplodocids 72	total	11	44	1
-	-	-	-	-	-	-		-	-	-	-	-	-	-		-	-	-	-	-	-	-
iguanodontians vs diplodocids 73	model	1	10.42	0.237	3.103	0.003		iguanodontians vs non-diplodocids 73	model	1	10.249	0.233	3.036	0.005		diplodocids vs non-diplodocids 73	model	1	9.846	0.224	2.883	0.004
iguanodontians vs diplodocids 73	residual	10	33.58	0.763				iguanodontians vs non-diplodocids 73	residual	10	33.751	0.767				diplodocids vs non-diplodocids 73	residual	10	34.154	0.776
iguanodontians vs diplodocids 73	total	11	44	1				iguanodontians vs non-diplodocids 73	total	11	44	1				diplodocids vs non-diplodocids 73	total	11	44	1
-	-	-	-	-	-	-		-	-	-	-	-	-	-		-	-	-	-	-	-	-
iguanodontians vs diplodocids 74	model	1	8.829	0.201	2.51	0.02		iguanodontians vs non-diplodocids 74	model	1	7.363	0.167	2.01	0.036		diplodocids vs non-diplodocids 74	model	1	9.845	0.224	2.882	0.002
iguanodontians vs diplodocids 74	residual	10	35.171	0.799				iguanodontians vs non-diplodocids 74	residual	10	36.637	0.833				diplodocids vs non-diplodocids 74	residual	10	34.155	0.776
iguanodontians vs diplodocids 74	total	11	44	1				iguanodontians vs non-diplodocids 74	total	11	44	1				diplodocids vs non-diplodocids 74	total	11	44	1
-	-	-	-	-	-	-		-	-	-	-	-	-	-		-	-	-	-	-	-	-
iguanodontians vs diplodocids 75	model	1	10.582	0.24	3.166	0.003		iguanodontians vs non-diplodocids 75	model	1	10.433	0.237	3.108	0.002		diplodocids vs non-diplodocids 75	model	1	9.986	0.227	2.936	0.002
iguanodontians vs diplodocids 75	residual	10	33.418	0.76				iguanodontians vs non-diplodocids 75	residual	10	33.567	0.763				diplodocids vs non-diplodocids 75	residual	10	34.014	0.773
iguanodontians vs diplodocids 75	total	11	44	1				iguanodontians vs non-diplodocids 75	total	11	44	1				diplodocids vs non-diplodocids 75	total	11	44	1
-	-	-	-	-	-	-		-	-	-	-	-	-	-		-	-	-	-	-	-	-
iguanodontians vs diplodocids 76	model	1	10.741	0.244	3.229	0.003		iguanodontians vs non-diplodocids 76	model	1	10.437	0.237	3.11	0.003		diplodocids vs non-diplodocids 76	model	1	10.197	0.232	3.017	0.003
iguanodontians vs diplodocids 76	residual	10	33.259	0.756				iguanodontians vs non-diplodocids 76	residual	10	33.563	0.763				diplodocids vs non-diplodocids 76	residual	10	33.803	0.768
iguanodontians vs diplodocids 76	total	11	44	1				iguanodontians vs non-diplodocids 76	total	11	44	1				diplodocids vs non-diplodocids 76	total	11	44	1
-	-	-	-	-	-	-		-	-	-	-	-	-	-		-	-	-	-	-	-	-
iguanodontians vs diplodocids 77	model	1	10.159	0.231	3.002	0.003		iguanodontians vs non-diplodocids 77	model	1	9.841	0.224	2.881	0.001		diplodocids vs non-diplodocids 77	model	1	9.846	0.224	2.883	0.003
iguanodontians vs diplodocids 77	residual	10	33.841	0.769				iguanodontians vs non-diplodocids 77	residual	10	34.159	0.776				diplodocids vs non-diplodocids 77	residual	10	34.154	0.776
iguanodontians vs diplodocids 77	total	11	44	1				iguanodontians vs non-diplodocids 77	total	11	44	1				diplodocids vs non-diplodocids 77	total	11	44	1
-	-	-	-	-	-	-		-	-	-	-	-	-	-		-	-	-	-	-	-	-
iguanodontians vs diplodocids 78	model	1	10.738	0.244	3.228	0.002		iguanodontians vs non-diplodocids 78	model	1	10.52	0.239	3.142	0.001		diplodocids vs non-diplodocids 78	model	1	9.906	0.225	2.906	0.003
iguanodontians vs diplodocids 78	residual	10	33.262	0.756				iguanodontians vs non-diplodocids 78	residual	10	33.48	0.761				diplodocids vs non-diplodocids 78	residual	10	34.094	0.775
iguanodontians vs diplodocids 78	total	11	44	1				iguanodontians vs non-diplodocids 78	total	11	44	1				diplodocids vs non-diplodocids 78	total	11	44	1
-	-	-	-	-	-	-		-	-	-	-	-	-	-		-	-	-	-	-	-	-
iguanodontians vs diplodocids 79	model	1	10.561	0.24	3.158	0.002		iguanodontians vs non-diplodocids 79	model	1	10.368	0.236	3.083	0.002		diplodocids vs non-diplodocids 79	model	1	9.846	0.224	2.883	0.002
iguanodontians vs diplodocids 79	residual	10	33.439	0.76				iguanodontians vs non-diplodocids 79	residual	10	33.632	0.764				diplodocids vs non-diplodocids 79	residual	10	34.154	0.776
iguanodontians vs diplodocids 79	total	11	44	1				iguanodontians vs non-diplodocids 79	total	11	44	1				diplodocids vs non-diplodocids 79	total	11	44	1
-	-	-	-	-	-	-		-	-	-	-	-	-	-		-	-	-	-	-	-	-
iguanodontians vs diplodocids 80	model	1	10.871	0.247	3.281	0.004		iguanodontians vs non-diplodocids 80	model	1	10.551	0.24	3.154	0.001		diplodocids vs non-diplodocids 80	model	1	9.986	0.227	2.936	0.004
iguanodontians vs diplodocids 80	residual	10	33.129	0.753				iguanodontians vs non-diplodocids 80	residual	10	33.449	0.76				diplodocids vs non-diplodocids 80	residual	10	34.014	0.773
iguanodontians vs diplodocids 80	total	11	44	1				iguanodontians vs non-diplodocids 80	total	11	44	1				diplodocids vs non-diplodocids 80	total	11	44	1
-	-	-	-	-	-	-		-	-	-	-	-	-	-		-	-	-	-	-	-	-
iguanodontians vs diplodocids 81	model	1	9.897	0.225	2.902	0.001		iguanodontians vs non-diplodocids 81	model	1	9.536	0.217	2.767	0.002		diplodocids vs non-diplodocids 81	model	1	9.845	0.224	2.882	0.003
iguanodontians vs diplodocids 81	residual	10	34.103	0.775				iguanodontians vs non-diplodocids 81	residual	10	34.464	0.783				diplodocids vs non-diplodocids 81	residual	10	34.155	0.776
iguanodontians vs diplodocids 81	total	11	44	1				iguanodontians vs non-diplodocids 81	total	11	44	1				diplodocids vs non-diplodocids 81	total	11	44	1
-	-	-	-	-	-	-		-	-	-	-	-	-	-		-	-	-	-	-	-	-
iguanodontians vs diplodocids 82	model	1	10.643	0.242	3.191	0.003		iguanodontians vs non-diplodocids 82	model	1	10.185	0.231	3.012	0.004		diplodocids vs non-diplodocids 82	model	1	10.197	0.232	3.017	0.002
iguanodontians vs diplodocids 82	residual	10	33.357	0.758				iguanodontians vs non-diplodocids 82	residual	10	33.815	0.769				diplodocids vs non-diplodocids 82	residual	10	33.803	0.768
iguanodontians vs diplodocids 82	total	11	44	1				iguanodontians vs non-diplodocids 82	total	11	44	1				diplodocids vs non-diplodocids 82	total	11	44	1
-	-	-	-	-	-	-		-	-	-	-	-	-	-		-	-	-	-	-	-	-
iguanodontians vs diplodocids 83	model	1	10.671	0.243	3.202	0.004		iguanodontians vs non-diplodocids 83	model	1	10.724	0.244	3.223	0.003		diplodocids vs non-diplodocids 83	model	1	9.986	0.227	2.936	0.002
iguanodontians vs diplodocids 83	residual	10	33.329	0.757				iguanodontians vs non-diplodocids 83	residual	10	33.276	0.756				diplodocids vs non-diplodocids 83	residual	10	34.014	0.773
iguanodontians vs diplodocids 83	total	11	44	1				iguanodontians vs non-diplodocids 83	total	11	44	1				diplodocids vs non-diplodocids 83	total	11	44	1
-	-	-	-	-	-	-		-	-	-	-	-	-	-		-	-	-	-	-	-	-
iguanodontians vs diplodocids 84	model	1	10.779	0.245	3.245	0.002		iguanodontians vs non-diplodocids 84	model	1	10.285	0.234	3.05	0.002		diplodocids vs non-diplodocids 84	model	1	9.846	0.224	2.883	0.002
iguanodontians vs diplodocids 84	residual	10	33.221	0.755				iguanodontians vs non-diplodocids 84	residual	10	33.715	0.766				diplodocids vs non-diplodocids 84	residual	10	34.154	0.776
iguanodontians vs diplodocids 84	total	11	44	1				iguanodontians vs non-diplodocids 84	total	11	44	1				diplodocids vs non-diplodocids 84	total	11	44	1
-	-	-	-	-	-	-		-	-	-	-	-	-	-		-	-	-	-	-	-	-
iguanodontians vs diplodocids 85	model	1	10.361	0.235	3.08	0.011		iguanodontians vs non-diplodocids 85	model	1	9.881	0.225	2.896	0.002		diplodocids vs non-diplodocids 85	model	1	9.958	0.226	2.925	0.007
iguanodontians vs diplodocids 85	residual	10	33.639	0.765				iguanodontians vs non-diplodocids 85	residual	10	34.119	0.775				diplodocids vs non-diplodocids 85	residual	10	34.042	0.774
iguanodontians vs diplodocids 85	total	11	44	1				iguanodontians vs non-diplodocids 85	total	11	44	1				diplodocids vs non-diplodocids 85	total	11	44	1
-	-	-	-	-	-	-		-	-	-	-	-	-	-		-	-	-	-	-	-	-
iguanodontians vs diplodocids 86	model	1	10.723	0.244	3.222	0.004		iguanodontians vs non-diplodocids 86	model	1	10.091	0.229	2.976	0.002		diplodocids vs non-diplodocids 86	model	1	9.846	0.224	2.883	0.005
iguanodontians vs diplodocids 86	residual	10	33.277	0.756				iguanodontians vs non-diplodocids 86	residual	10	33.909	0.771				diplodocids vs non-diplodocids 86	residual	10	34.154	0.776
iguanodontians vs diplodocids 86	total	11	44	1				iguanodontians vs non-diplodocids 86	total	11	44	1				diplodocids vs non-diplodocids 86	total	11	44	1
-	-	-	-	-	-	-		-	-	-	-	-	-	-		-	-	-	-	-	-	-
iguanodontians vs diplodocids 87	model	1	10.24	0.233	3.033	0.003		iguanodontians vs non-diplodocids 87	model	1	8.488	0.193	2.39	0.023		diplodocids vs non-diplodocids 87	model	1	9.958	0.226	2.925	0.007
iguanodontians vs diplodocids 87	residual	10	33.76	0.767				iguanodontians vs non-diplodocids 87	residual	10	35.512	0.807				diplodocids vs non-diplodocids 87	residual	10	34.042	0.774
iguanodontians vs diplodocids 87	total	11	44	1				iguanodontians vs non-diplodocids 87	total	11	44	1				diplodocids vs non-diplodocids 87	total	11	44	1
-	-	-	-	-	-	-		-	-	-	-	-	-	-		-	-	-	-	-	-	-
iguanodontians vs diplodocids 88	model	1	10.525	0.239	3.144	0.003		iguanodontians vs non-diplodocids 88	model	1	10.183	0.231	3.011	0.003		diplodocids vs non-diplodocids 88	model	1	9.807	0.223	2.868	0.002
iguanodontians vs diplodocids 88	residual	10	33.475	0.761				iguanodontians vs non-diplodocids 88	residual	10	33.817	0.769				diplodocids vs non-diplodocids 88	residual	10	34.193	0.777
iguanodontians vs diplodocids 88	total	11	44	1				iguanodontians vs non-diplodocids 88	total	11	44	1				diplodocids vs non-diplodocids 88	total	11	44	1
-	-	-	-	-	-	-		-	-	-	-	-	-	-		-	-	-	-	-	-	-
iguanodontians vs diplodocids 89	model	1	10.147	0.231	2.998	0.002		iguanodontians vs non-diplodocids 89	model	1	9.734	0.221	2.841	0.006		diplodocids vs non-diplodocids 89	model	1	9.906	0.225	2.906	0.002
iguanodontians vs diplodocids 89	residual	10	33.853	0.769				iguanodontians vs non-diplodocids 89	residual	10	34.266	0.779				diplodocids vs non-diplodocids 89	residual	10	34.094	0.775
iguanodontians vs diplodocids 89	total	11	44	1				iguanodontians vs non-diplodocids 89	total	11	44	1				diplodocids vs non-diplodocids 89	total	11	44	1
-	-	-	-	-	-	-		-	-	-	-	-	-	-		-	-	-	-	-	-	-
iguanodontians vs diplodocids 90	model	1	10.76	0.245	3.237	0.004		iguanodontians vs non-diplodocids 90	model	1	10.487	0.238	3.129	0.002		diplodocids vs non-diplodocids 90	model	1	10.197	0.232	3.017	0.002
iguanodontians vs diplodocids 90	residual	10	33.24	0.755				iguanodontians vs non-diplodocids 90	residual	10	33.513	0.762				diplodocids vs non-diplodocids 90	residual	10	33.803	0.768
iguanodontians vs diplodocids 90	total	11	44	1				iguanodontians vs non-diplodocids 90	total	11	44	1				diplodocids vs non-diplodocids 90	total	11	44	1
-	-	-	-	-	-	-		-	-	-	-	-	-	-		-	-	-	-	-	-	-
iguanodontians vs diplodocids 91	model	1	10.121	0.23	2.987	0.006		iguanodontians vs non-diplodocids 91	model	1	8.94	0.203	2.55	0.014		diplodocids vs non-diplodocids 91	model	1	10.197	0.232	3.017	0.005
iguanodontians vs diplodocids 91	residual	10	33.879	0.77				iguanodontians vs non-diplodocids 91	residual	10	35.06	0.797				diplodocids vs non-diplodocids 91	residual	10	33.803	0.768
iguanodontians vs diplodocids 91	total	11	44	1				iguanodontians vs non-diplodocids 91	total	11	44	1				diplodocids vs non-diplodocids 91	total	11	44	1
-	-	-	-	-	-	-		-	-	-	-	-	-	-		-	-	-	-	-	-	-
iguanodontians vs diplodocids 92	model	1	10.801	0.245	3.253	0.005		iguanodontians vs non-diplodocids 92	model	1	10.105	0.23	2.981	0.004		diplodocids vs non-diplodocids 92	model	1	9.807	0.223	2.868	0.002
iguanodontians vs diplodocids 92	residual	10	33.199	0.755				iguanodontians vs non-diplodocids 92	residual	10	33.895	0.77				diplodocids vs non-diplodocids 92	residual	10	34.193	0.777
iguanodontians vs diplodocids 92	total	11	44	1				iguanodontians vs non-diplodocids 92	total	11	44	1				diplodocids vs non-diplodocids 92	total	11	44	1
-	-	-	-	-	-	-		-	-	-	-	-	-	-		-	-	-	-	-	-	-
iguanodontians vs diplodocids 93	model	1	9.945	0.226	2.92	0.001		iguanodontians vs non-diplodocids 93	model	1	9.635	0.219	2.804	0.003		diplodocids vs non-diplodocids 93	model	1	9.958	0.226	2.925	0.006
iguanodontians vs diplodocids 93	residual	10	34.055	0.774				iguanodontians vs non-diplodocids 93	residual	10	34.365	0.781				diplodocids vs non-diplodocids 93	residual	10	34.042	0.774
iguanodontians vs diplodocids 93	total	11	44	1				iguanodontians vs non-diplodocids 93	total	11	44	1				diplodocids vs non-diplodocids 93	total	11	44	1
-	-	-	-	-	-	-		-	-	-	-	-	-	-		-	-	-	-	-	-	-
iguanodontians vs diplodocids 94	model	1	10.519	0.239	3.142	0.002		iguanodontians vs non-diplodocids 94	model	1	9.675	0.22	2.818	0.008		diplodocids vs non-diplodocids 94	model	1	9.958	0.226	2.925	0.007
iguanodontians vs diplodocids 94	residual	10	33.481	0.761				iguanodontians vs non-diplodocids 94	residual	10	34.325	0.78				diplodocids vs non-diplodocids 94	residual	10	34.042	0.774
iguanodontians vs diplodocids 94	total	11	44	1				iguanodontians vs non-diplodocids 94	total	11	44	1				diplodocids vs non-diplodocids 94	total	11	44	1
-	-	-	-	-	-	-		-	-	-	-	-	-	-		-	-	-	-	-	-	-
iguanodontians vs diplodocids 95	model	1	10.472	0.238	3.123	0.006		iguanodontians vs non-diplodocids 95	model	1	9.361	0.213	2.702	0.012		diplodocids vs non-diplodocids 95	model	1	10.197	0.232	3.017	0.004
iguanodontians vs diplodocids 95	residual	10	33.528	0.762				iguanodontians vs non-diplodocids 95	residual	10	34.639	0.787				diplodocids vs non-diplodocids 95	residual	10	33.803	0.768
iguanodontians vs diplodocids 95	total	11	44	1				iguanodontians vs non-diplodocids 95	total	11	44	1				diplodocids vs non-diplodocids 95	total	11	44	1
-	-	-	-	-	-	-		-	-	-	-	-	-	-		-	-	-	-	-	-	-
iguanodontians vs diplodocids 96	model	1	10.737	0.244	3.228	0.001		iguanodontians vs non-diplodocids 96	model	1	10.423	0.237	3.104	0.003		diplodocids vs non-diplodocids 96	model	1	9.845	0.224	2.882	0.002
iguanodontians vs diplodocids 96	residual	10	33.263	0.756				iguanodontians vs non-diplodocids 96	residual	10	33.577	0.763				diplodocids vs non-diplodocids 96	residual	10	34.155	0.776
iguanodontians vs diplodocids 96	total	11	44	1				iguanodontians vs non-diplodocids 96	total	11	44	1				diplodocids vs non-diplodocids 96	total	11	44	1
-	-	-	-	-	-	-		-	-	-	-	-	-	-		-	-	-	-	-	-	-
iguanodontians vs diplodocids 97	model	1	10.648	0.242	3.193	0.004		iguanodontians vs non-diplodocids 97	model	1	10.273	0.233	3.046	0.001		diplodocids vs non-diplodocids 97	model	1	9.807	0.223	2.868	0.003
iguanodontians vs diplodocids 97	residual	10	33.352	0.758				iguanodontians vs non-diplodocids 97	residual	10	33.727	0.767				diplodocids vs non-diplodocids 97	residual	10	34.193	0.777
iguanodontians vs diplodocids 97	total	11	44	1				iguanodontians vs non-diplodocids 97	total	11	44	1				diplodocids vs non-diplodocids 97	total	11	44	1
-	-	-	-	-	-	-		-	-	-	-	-	-	-		-	-	-	-	-	-	-
iguanodontians vs diplodocids 98	model	1	10.635	0.242	3.188	0.002		iguanodontians vs non-diplodocids 98	model	1	10.095	0.229	2.977	0.004		diplodocids vs non-diplodocids 98	model	1	9.807	0.223	2.868	0.003
iguanodontians vs diplodocids 98	residual	10	33.365	0.758				iguanodontians vs non-diplodocids 98	residual	10	33.905	0.771				diplodocids vs non-diplodocids 98	residual	10	34.193	0.777
iguanodontians vs diplodocids 98	total	11	44	1				iguanodontians vs non-diplodocids 98	total	11	44	1				diplodocids vs non-diplodocids 98	total	11	44	1
-	-	-	-	-	-	-		-	-	-	-	-	-	-		-	-	-	-	-	-	-
iguanodontians vs diplodocids 99	model	1	10.792	0.245	3.25	0.004		iguanodontians vs non-diplodocids 99	model	1	10.257	0.233	3.04	0.002		diplodocids vs non-diplodocids 99	model	1	9.807	0.223	2.868	0.002
iguanodontians vs diplodocids 99	residual	10	33.208	0.755				iguanodontians vs non-diplodocids 99	residual	10	33.743	0.767				diplodocids vs non-diplodocids 99	residual	10	34.193	0.777
iguanodontians vs diplodocids 99	total	11	44	1				iguanodontians vs non-diplodocids 99	total	11	44	1				diplodocids vs non-diplodocids 99	total	11	44	1
-	-	-	-	-	-	-		-	-	-	-	-	-	-		-	-	-	-	-	-	-
iguanodontians vs diplodocids 100	model	1	10.528	0.239	3.145	0.003		iguanodontians vs non-diplodocids 100	model	1	10.527	0.239	3.145	0.003		diplodocids vs non-diplodocids 100	model	1	9.958	0.226	2.925	0.006
iguanodontians vs diplodocids 100	residual	10	33.472	0.761				iguanodontians vs non-diplodocids 100	residual	10	33.473	0.761				diplodocids vs non-diplodocids 100	residual	10	34.042	0.774
iguanodontians vs diplodocids 100	total	11	44	1				iguanodontians vs non-diplodocids 100	total	11	44	1				diplodocids vs non-diplodocids 100	total	11	44	1
-	-	-	-	-	-	-		-	-	-	-	-	-	-		-	-	-	-	-	-	-
iguanodontians vs diplodocids 101	model	1	10.584	0.241	3.167	0.004		iguanodontians vs non-diplodocids 101	model	1	10.63	0.242	3.185	0.003		diplodocids vs non-diplodocids 101	model	1	9.845	0.224	2.882	0.009
iguanodontians vs diplodocids 101	residual	10	33.416	0.759				iguanodontians vs non-diplodocids 101	residual	10	33.37	0.758				diplodocids vs non-diplodocids 101	residual	10	34.155	0.776
iguanodontians vs diplodocids 101	total	11	44	1				iguanodontians vs non-diplodocids 101	total	11	44	1				diplodocids vs non-diplodocids 101	total	11	44	1
-	-	-	-	-	-	-		-	-	-	-	-	-	-		-	-	-	-	-	-	-
iguanodontians vs diplodocids 102	model	1	10.797	0.245	3.252	0.002		iguanodontians vs non-diplodocids 102	model	1	10.709	0.243	3.217	0.006		diplodocids vs non-diplodocids 102	model	1	9.846	0.224	2.883	0.004
iguanodontians vs diplodocids 102	residual	10	33.203	0.755				iguanodontians vs non-diplodocids 102	residual	10	33.291	0.757				diplodocids vs non-diplodocids 102	residual	10	34.154	0.776
iguanodontians vs diplodocids 102	total	11	44	1				iguanodontians vs non-diplodocids 102	total	11	44	1				diplodocids vs non-diplodocids 102	total	11	44	1
-	-	-	-	-	-	-		-	-	-	-	-	-	-		-	-	-	-	-	-	-
iguanodontians vs diplodocids 103	model	1	10.696	0.243	3.212	0.002		iguanodontians vs non-diplodocids 103	model	1	10.275	0.234	3.047	0.005		diplodocids vs non-diplodocids 103	model	1	9.846	0.224	2.883	0.003
iguanodontians vs diplodocids 103	residual	10	33.304	0.757				iguanodontians vs non-diplodocids 103	residual	10	33.725	0.766				diplodocids vs non-diplodocids 103	residual	10	34.154	0.776
iguanodontians vs diplodocids 103	total	11	44	1				iguanodontians vs non-diplodocids 103	total	11	44	1				diplodocids vs non-diplodocids 103	total	11	44	1
-	-	-	-	-	-	-		-	-	-	-	-	-	-		-	-	-	-	-	-	-
iguanodontians vs diplodocids 104	model	1	10.561	0.24	3.158	0.003		iguanodontians vs non-diplodocids 104	model	1	10.201	0.232	3.018	0.002		diplodocids vs non-diplodocids 104	model	1	9.906	0.225	2.906	0.003
iguanodontians vs diplodocids 104	residual	10	33.439	0.76				iguanodontians vs non-diplodocids 104	residual	10	33.799	0.768				diplodocids vs non-diplodocids 104	residual	10	34.094	0.775
iguanodontians vs diplodocids 104	total	11	44	1				iguanodontians vs non-diplodocids 104	total	11	44	1				diplodocids vs non-diplodocids 104	total	11	44	1
-	-	-	-	-	-	-		-	-	-	-	-	-	-		-	-	-	-	-	-	-
iguanodontians vs diplodocids 105	model	1	10.895	0.248	3.291	0.002		iguanodontians vs non-diplodocids 105	model	1	10.586	0.241	3.168	0.002		diplodocids vs non-diplodocids 105	model	1	10.197	0.232	3.017	0.004
iguanodontians vs diplodocids 105	residual	10	33.105	0.752				iguanodontians vs non-diplodocids 105	residual	10	33.414	0.759				diplodocids vs non-diplodocids 105	residual	10	33.803	0.768
iguanodontians vs diplodocids 105	total	11	44	1				iguanodontians vs non-diplodocids 105	total	11	44	1				diplodocids vs non-diplodocids 105	total	11	44	1
-	-	-	-	-	-	-		-	-	-	-	-	-	-		-	-	-	-	-	-	-
iguanodontians vs diplodocids 106	model	1	10.569	0.24	3.161	0.002		iguanodontians vs non-diplodocids 106	model	1	9.716	0.221	2.834	0.008		diplodocids vs non-diplodocids 106	model	1	9.958	0.226	2.925	0.008
iguanodontians vs diplodocids 106	residual	10	33.431	0.76				iguanodontians vs non-diplodocids 106	residual	10	34.284	0.779				diplodocids vs non-diplodocids 106	residual	10	34.042	0.774
iguanodontians vs diplodocids 106	total	11	44	1				iguanodontians vs non-diplodocids 106	total	11	44	1				diplodocids vs non-diplodocids 106	total	11	44	1
-	-	-	-	-	-	-		-	-	-	-	-	-	-		-	-	-	-	-	-	-
iguanodontians vs diplodocids 107	model	1	10.75	0.244	3.233	0.002		iguanodontians vs non-diplodocids 107	model	1	10.184	0.231	3.011	0.006		diplodocids vs non-diplodocids 107	model	1	9.807	0.223	2.868	0.004
iguanodontians vs diplodocids 107	residual	10	33.25	0.756				iguanodontians vs non-diplodocids 107	residual	10	33.816	0.769				diplodocids vs non-diplodocids 107	residual	10	34.193	0.777
iguanodontians vs diplodocids 107	total	11	44	1				iguanodontians vs non-diplodocids 107	total	11	44	1				diplodocids vs non-diplodocids 107	total	11	44	1
-	-	-	-	-	-	-		-	-	-	-	-	-	-		-	-	-	-	-	-	-
iguanodontians vs diplodocids 108	model	1	10.233	0.233	3.03	0.004		iguanodontians vs non-diplodocids 108	model	1	8.918	0.203	2.542	0.01		diplodocids vs non-diplodocids 108	model	1	9.807	0.223	2.868	0.002
iguanodontians vs diplodocids 108	residual	10	33.767	0.767				iguanodontians vs non-diplodocids 108	residual	10	35.082	0.797				diplodocids vs non-diplodocids 108	residual	10	34.193	0.777
iguanodontians vs diplodocids 108	total	11	44	1				iguanodontians vs non-diplodocids 108	total	11	44	1				diplodocids vs non-diplodocids 108	total	11	44	1
-	-	-	-	-	-	-		-	-	-	-	-	-	-		-	-	-	-	-	-	-
iguanodontians vs diplodocids 109	model	1	10.883	0.247	3.286	0.003		iguanodontians vs non-diplodocids 109	model	1	10.709	0.243	3.217	0.002		diplodocids vs non-diplodocids 109	model	1	10.197	0.232	3.017	0.004
iguanodontians vs diplodocids 109	residual	10	33.117	0.753				iguanodontians vs non-diplodocids 109	residual	10	33.291	0.757				diplodocids vs non-diplodocids 109	residual	10	33.803	0.768
iguanodontians vs diplodocids 109	total	11	44	1				iguanodontians vs non-diplodocids 109	total	11	44	1				diplodocids vs non-diplodocids 109	total	11	44	1
-	-	-	-	-	-	-		-	-	-	-	-	-	-		-	-	-	-	-	-	-
iguanodontians vs diplodocids 110	model	1	10.548	0.24	3.153	0.002		iguanodontians vs non-diplodocids 110	model	1	9.745	0.221	2.845	0.004		diplodocids vs non-diplodocids 110	model	1	9.958	0.226	2.925	0.007
iguanodontians vs diplodocids 110	residual	10	33.452	0.76				iguanodontians vs non-diplodocids 110	residual	10	34.255	0.779				diplodocids vs non-diplodocids 110	residual	10	34.042	0.774
iguanodontians vs diplodocids 110	total	11	44	1				iguanodontians vs non-diplodocids 110	total	11	44	1				diplodocids vs non-diplodocids 110	total	11	44	1
-	-	-	-	-	-	-		-	-	-	-	-	-	-		-	-	-	-	-	-	-
iguanodontians vs diplodocids 111	model	1	10.178	0.231	3.009	0.007		iguanodontians vs non-diplodocids 111	model	1	10.058	0.229	2.963	0.004		diplodocids vs non-diplodocids 111	model	1	9.845	0.224	2.882	0.005
iguanodontians vs diplodocids 111	residual	10	33.822	0.769				iguanodontians vs non-diplodocids 111	residual	10	33.942	0.771				diplodocids vs non-diplodocids 111	residual	10	34.155	0.776
iguanodontians vs diplodocids 111	total	11	44	1				iguanodontians vs non-diplodocids 111	total	11	44	1				diplodocids vs non-diplodocids 111	total	11	44	1
-	-	-	-	-	-	-		-	-	-	-	-	-	-		-	-	-	-	-	-	-
iguanodontians vs diplodocids 112	model	1	10.67	0.242	3.201	0.003		iguanodontians vs non-diplodocids 112	model	1	10.168	0.231	3.006	0.003		diplodocids vs non-diplodocids 112	model	1	9.958	0.226	2.925	0.009
iguanodontians vs diplodocids 112	residual	10	33.33	0.758				iguanodontians vs non-diplodocids 112	residual	10	33.832	0.769				diplodocids vs non-diplodocids 112	residual	10	34.042	0.774
iguanodontians vs diplodocids 112	total	11	44	1				iguanodontians vs non-diplodocids 112	total	11	44	1				diplodocids vs non-diplodocids 112	total	11	44	1
-	-	-	-	-	-	-		-	-	-	-	-	-	-		-	-	-	-	-	-	-
iguanodontians vs diplodocids 113	model	1	10.616	0.241	3.18	0.002		iguanodontians vs non-diplodocids 113	model	1	10.517	0.239	3.141	0.003		diplodocids vs non-diplodocids 113	model	1	10.197	0.232	3.017	0.001
iguanodontians vs diplodocids 113	residual	10	33.384	0.759				iguanodontians vs non-diplodocids 113	residual	10	33.483	0.761				diplodocids vs non-diplodocids 113	residual	10	33.803	0.768
iguanodontians vs diplodocids 113	total	11	44	1				iguanodontians vs non-diplodocids 113	total	11	44	1				diplodocids vs non-diplodocids 113	total	11	44	1
-	-	-	-	-	-	-		-	-	-	-	-	-	-		-	-	-	-	-	-	-
iguanodontians vs diplodocids 114	model	1	10.551	0.24	3.154	0.002		iguanodontians vs non-diplodocids 114	model	1	10.217	0.232	3.024	0.003		diplodocids vs non-diplodocids 114	model	1	9.845	0.224	2.882	0.002
iguanodontians vs diplodocids 114	residual	10	33.449	0.76				iguanodontians vs non-diplodocids 114	residual	10	33.783	0.768				diplodocids vs non-diplodocids 114	residual	10	34.155	0.776
iguanodontians vs diplodocids 114	total	11	44	1				iguanodontians vs non-diplodocids 114	total	11	44	1				diplodocids vs non-diplodocids 114	total	11	44	1
-	-	-	-	-	-	-		-	-	-	-	-	-	-		-	-	-	-	-	-	-
iguanodontians vs diplodocids 115	model	1	10.103	0.23	2.98	0.002		iguanodontians vs non-diplodocids 115	model	1	8.509	0.193	2.398	0.023		diplodocids vs non-diplodocids 115	model	1	9.906	0.225	2.906	0.002
iguanodontians vs diplodocids 115	residual	10	33.897	0.77				iguanodontians vs non-diplodocids 115	residual	10	35.491	0.807				diplodocids vs non-diplodocids 115	residual	10	34.094	0.775
iguanodontians vs diplodocids 115	total	11	44	1				iguanodontians vs non-diplodocids 115	total	11	44	1				diplodocids vs non-diplodocids 115	total	11	44	1
-	-	-	-	-	-	-		-	-	-	-	-	-	-		-	-	-	-	-	-	-
iguanodontians vs diplodocids 116	model	1	10.754	0.244	3.234	0.003		iguanodontians vs non-diplodocids 116	model	1	10.436	0.237	3.109	0.002		diplodocids vs non-diplodocids 116	model	1	9.986	0.227	2.936	0.004
iguanodontians vs diplodocids 116	residual	10	33.246	0.756				iguanodontians vs non-diplodocids 116	residual	10	33.564	0.763				diplodocids vs non-diplodocids 116	residual	10	34.014	0.773
iguanodontians vs diplodocids 116	total	11	44	1				iguanodontians vs non-diplodocids 116	total	11	44	1				diplodocids vs non-diplodocids 116	total	11	44	1
-	-	-	-	-	-	-		-	-	-	-	-	-	-		-	-	-	-	-	-	-
iguanodontians vs diplodocids 117	model	1	10.475	0.238	3.124	0.002		iguanodontians vs non-diplodocids 117	model	1	10.517	0.239	3.141	0.001		diplodocids vs non-diplodocids 117	model	1	9.958	0.226	2.925	0.002
iguanodontians vs diplodocids 117	residual	10	33.525	0.762				iguanodontians vs non-diplodocids 117	residual	10	33.483	0.761				diplodocids vs non-diplodocids 117	residual	10	34.042	0.774
iguanodontians vs diplodocids 117	total	11	44	1				iguanodontians vs non-diplodocids 117	total	11	44	1				diplodocids vs non-diplodocids 117	total	11	44	1
-	-	-	-	-	-	-		-	-	-	-	-	-	-		-	-	-	-	-	-	-
iguanodontians vs diplodocids 118	model	1	10.708	0.243	3.216	0.003		iguanodontians vs non-diplodocids 118	model	1	10.482	0.238	3.127	0.003		diplodocids vs non-diplodocids 118	model	1	9.845	0.224	2.882	0.003
iguanodontians vs diplodocids 118	residual	10	33.292	0.757				iguanodontians vs non-diplodocids 118	residual	10	33.518	0.762				diplodocids vs non-diplodocids 118	residual	10	34.155	0.776
iguanodontians vs diplodocids 118	total	11	44	1				iguanodontians vs non-diplodocids 118	total	11	44	1				diplodocids vs non-diplodocids 118	total	11	44	1
-	-	-	-	-	-	-		-	-	-	-	-	-	-		-	-	-	-	-	-	-
iguanodontians vs diplodocids 119	model	1	10.324	0.235	3.066	0.003		iguanodontians vs non-diplodocids 119	model	1	9.219	0.21	2.651	0.01		diplodocids vs non-diplodocids 119	model	1	10.197	0.232	3.017	0.006
iguanodontians vs diplodocids 119	residual	10	33.676	0.765				iguanodontians vs non-diplodocids 119	residual	10	34.781	0.79				diplodocids vs non-diplodocids 119	residual	10	33.803	0.768
iguanodontians vs diplodocids 119	total	11	44	1				iguanodontians vs non-diplodocids 119	total	11	44	1				diplodocids vs non-diplodocids 119	total	11	44	1
-	-	-	-	-	-	-		-	-	-	-	-	-	-		-	-	-	-	-	-	-
iguanodontians vs diplodocids 120	model	1	10.198	0.232	3.017	0.006		iguanodontians vs non-diplodocids 120	model	1	9.168	0.208	2.632	0.019		diplodocids vs non-diplodocids 120	model	1	9.906	0.225	2.906	0.002
iguanodontians vs diplodocids 120	residual	10	33.802	0.768				iguanodontians vs non-diplodocids 120	residual	10	34.832	0.792				diplodocids vs non-diplodocids 120	residual	10	34.094	0.775
iguanodontians vs diplodocids 120	total	11	44	1				iguanodontians vs non-diplodocids 120	total	11	44	1				diplodocids vs non-diplodocids 120	total	11	44	1
-	-	-	-	-	-	-		-	-	-	-	-	-	-		-	-	-	-	-	-	-
iguanodontians vs diplodocids 121	model	1	10.509	0.239	3.138	0.005		iguanodontians vs non-diplodocids 121	model	1	10.113	0.23	2.984	0.003		diplodocids vs non-diplodocids 121	model	1	9.958	0.226	2.925	0.002
iguanodontians vs diplodocids 121	residual	10	33.491	0.761				iguanodontians vs non-diplodocids 121	residual	10	33.887	0.77				diplodocids vs non-diplodocids 121	residual	10	34.042	0.774
iguanodontians vs diplodocids 121	total	11	44	1				iguanodontians vs non-diplodocids 121	total	11	44	1				diplodocids vs non-diplodocids 121	total	11	44	1
-	-	-	-	-	-	-		-	-	-	-	-	-	-		-	-	-	-	-	-	-
iguanodontians vs diplodocids 122	model	1	10.397	0.236	3.094	0.003		iguanodontians vs non-diplodocids 122	model	1	10.51	0.239	3.138	0.004		diplodocids vs non-diplodocids 122	model	1	9.807	0.223	2.868	0.004
iguanodontians vs diplodocids 122	residual	10	33.603	0.764				iguanodontians vs non-diplodocids 122	residual	10	33.49	0.761				diplodocids vs non-diplodocids 122	residual	10	34.193	0.777
iguanodontians vs diplodocids 122	total	11	44	1				iguanodontians vs non-diplodocids 122	total	11	44	1				diplodocids vs non-diplodocids 122	total	11	44	1
-	-	-	-	-	-	-		-	-	-	-	-	-	-		-	-	-	-	-	-	-
iguanodontians vs diplodocids 123	model	1	10.63	0.242	3.186	0.002		iguanodontians vs non-diplodocids 123	model	1	9.364	0.213	2.704	0.012		diplodocids vs non-diplodocids 123	model	1	9.958	0.226	2.925	0.006
iguanodontians vs diplodocids 123	residual	10	33.37	0.758				iguanodontians vs non-diplodocids 123	residual	10	34.636	0.787				diplodocids vs non-diplodocids 123	residual	10	34.042	0.774
iguanodontians vs diplodocids 123	total	11	44	1				iguanodontians vs non-diplodocids 123	total	11	44	1				diplodocids vs non-diplodocids 123	total	11	44	1
-	-	-	-	-	-	-		-	-	-	-	-	-	-		-	-	-	-	-	-	-
iguanodontians vs diplodocids 124	model	1	10.821	0.246	3.261	0.006		iguanodontians vs non-diplodocids 124	model	1	10.377	0.236	3.086	0.004		diplodocids vs non-diplodocids 124	model	1	9.958	0.226	2.925	0.006
iguanodontians vs diplodocids 124	residual	10	33.179	0.754				iguanodontians vs non-diplodocids 124	residual	10	33.623	0.764				diplodocids vs non-diplodocids 124	residual	10	34.042	0.774
iguanodontians vs diplodocids 124	total	11	44	1				iguanodontians vs non-diplodocids 124	total	11	44	1				diplodocids vs non-diplodocids 124	total	11	44	1
-	-	-	-	-	-	-		-	-	-	-	-	-	-		-	-	-	-	-	-	-
iguanodontians vs diplodocids 125	model	1	10.764	0.245	3.239	0.005		iguanodontians vs non-diplodocids 125	model	1	10.713	0.243	3.218	0.003		diplodocids vs non-diplodocids 125	model	1	9.846	0.224	2.883	0.005
iguanodontians vs diplodocids 125	residual	10	33.236	0.755				iguanodontians vs non-diplodocids 125	residual	10	33.287	0.757				diplodocids vs non-diplodocids 125	residual	10	34.154	0.776
iguanodontians vs diplodocids 125	total	11	44	1				iguanodontians vs non-diplodocids 125	total	11	44	1				diplodocids vs non-diplodocids 125	total	11	44	1
-	-	-	-	-	-	-		-	-	-	-	-	-	-		-	-	-	-	-	-	-
iguanodontians vs diplodocids 126	model	1	10.55	0.24	3.154	0.005		iguanodontians vs non-diplodocids 126	model	1	10.435	0.237	3.109	0.004		diplodocids vs non-diplodocids 126	model	1	10.197	0.232	3.017	0.001
iguanodontians vs diplodocids 126	residual	10	33.45	0.76				iguanodontians vs non-diplodocids 126	residual	10	33.565	0.763				diplodocids vs non-diplodocids 126	residual	10	33.803	0.768
iguanodontians vs diplodocids 126	total	11	44	1				iguanodontians vs non-diplodocids 126	total	11	44	1				diplodocids vs non-diplodocids 126	total	11	44	1
-	-	-	-	-	-	-		-	-	-	-	-	-	-		-	-	-	-	-	-	-
iguanodontians vs diplodocids 127	model	1	10.836	0.246	3.267	0.003		iguanodontians vs non-diplodocids 127	model	1	10.463	0.238	3.12	0.001		diplodocids vs non-diplodocids 127	model	1	9.906	0.225	2.906	0.004
iguanodontians vs diplodocids 127	residual	10	33.164	0.754				iguanodontians vs non-diplodocids 127	residual	10	33.537	0.762				diplodocids vs non-diplodocids 127	residual	10	34.094	0.775
iguanodontians vs diplodocids 127	total	11	44	1				iguanodontians vs non-diplodocids 127	total	11	44	1				diplodocids vs non-diplodocids 127	total	11	44	1
-	-	-	-	-	-	-		-	-	-	-	-	-	-		-	-	-	-	-	-	-
iguanodontians vs diplodocids 128	model	1	10.29	0.234	3.053	0.002		iguanodontians vs non-diplodocids 128	model	1	8.58	0.195	2.422	0.016		diplodocids vs non-diplodocids 128	model	1	9.845	0.224	2.882	0.004
iguanodontians vs diplodocids 128	residual	10	33.71	0.766				iguanodontians vs non-diplodocids 128	residual	10	35.42	0.805				diplodocids vs non-diplodocids 128	residual	10	34.155	0.776
iguanodontians vs diplodocids 128	total	11	44	1				iguanodontians vs non-diplodocids 128	total	11	44	1				diplodocids vs non-diplodocids 128	total	11	44	1
-	-	-	-	-	-	-		-	-	-	-	-	-	-		-	-	-	-	-	-	-
iguanodontians vs diplodocids 129	model	1	10.634	0.242	3.187	0.004		iguanodontians vs non-diplodocids 129	model	1	10.367	0.236	3.082	0.002		diplodocids vs non-diplodocids 129	model	1	9.846	0.224	2.883	0.001
iguanodontians vs diplodocids 129	residual	10	33.366	0.758				iguanodontians vs non-diplodocids 129	residual	10	33.633	0.764				diplodocids vs non-diplodocids 129	residual	10	34.154	0.776
iguanodontians vs diplodocids 129	total	11	44	1				iguanodontians vs non-diplodocids 129	total	11	44	1				diplodocids vs non-diplodocids 129	total	11	44	1
-	-	-	-	-	-	-		-	-	-	-	-	-	-		-	-	-	-	-	-	-
iguanodontians vs diplodocids 130	model	1	10.803	0.246	3.254	0.004		iguanodontians vs non-diplodocids 130	model	1	10.704	0.243	3.215	0.003		diplodocids vs non-diplodocids 130	model	1	10.197	0.232	3.017	0.004
iguanodontians vs diplodocids 130	residual	10	33.197	0.754				iguanodontians vs non-diplodocids 130	residual	10	33.296	0.757				diplodocids vs non-diplodocids 130	residual	10	33.803	0.768
iguanodontians vs diplodocids 130	total	11	44	1				iguanodontians vs non-diplodocids 130	total	11	44	1				diplodocids vs non-diplodocids 130	total	11	44	1
-	-	-	-	-	-	-		-	-	-	-	-	-	-		-	-	-	-	-	-	-
iguanodontians vs diplodocids 131	model	1	10.742	0.244	3.23	0.002		iguanodontians vs non-diplodocids 131	model	1	10.405	0.236	3.097	0.002		diplodocids vs non-diplodocids 131	model	1	9.845	0.224	2.882	0.004
iguanodontians vs diplodocids 131	residual	10	33.258	0.756				iguanodontians vs non-diplodocids 131	residual	10	33.595	0.764				diplodocids vs non-diplodocids 131	residual	10	34.155	0.776
iguanodontians vs diplodocids 131	total	11	44	1				iguanodontians vs non-diplodocids 131	total	11	44	1				diplodocids vs non-diplodocids 131	total	11	44	1
-	-	-	-	-	-	-		-	-	-	-	-	-	-		-	-	-	-	-	-	-
iguanodontians vs diplodocids 132	model	1	10.812	0.246	3.258	0.006		iguanodontians vs non-diplodocids 132	model	1	10.482	0.238	3.127	0.002		diplodocids vs non-diplodocids 132	model	1	10.197	0.232	3.017	0.003
iguanodontians vs diplodocids 132	residual	10	33.188	0.754				iguanodontians vs non-diplodocids 132	residual	10	33.518	0.762				diplodocids vs non-diplodocids 132	residual	10	33.803	0.768
iguanodontians vs diplodocids 132	total	11	44	1				iguanodontians vs non-diplodocids 132	total	11	44	1				diplodocids vs non-diplodocids 132	total	11	44	1
-	-	-	-	-	-	-		-	-	-	-	-	-	-		-	-	-	-	-	-	-
iguanodontians vs diplodocids 133	model	1	10.855	0.247	3.275	0.002		iguanodontians vs non-diplodocids 133	model	1	10.575	0.24	3.164	0.005		diplodocids vs non-diplodocids 133	model	1	9.845	0.224	2.882	0.005
iguanodontians vs diplodocids 133	residual	10	33.145	0.753				iguanodontians vs non-diplodocids 133	residual	10	33.425	0.76				diplodocids vs non-diplodocids 133	residual	10	34.155	0.776
iguanodontians vs diplodocids 133	total	11	44	1				iguanodontians vs non-diplodocids 133	total	11	44	1				diplodocids vs non-diplodocids 133	total	11	44	1
-	-	-	-	-	-	-		-	-	-	-	-	-	-		-	-	-	-	-	-	-
iguanodontians vs diplodocids 134	model	1	10.402	0.236	3.096	0.002		iguanodontians vs non-diplodocids 134	model	1	10.382	0.236	3.088	0.001		diplodocids vs non-diplodocids 134	model	1	9.807	0.223	2.868	0.003
iguanodontians vs diplodocids 134	residual	10	33.598	0.764				iguanodontians vs non-diplodocids 134	residual	10	33.618	0.764				diplodocids vs non-diplodocids 134	residual	10	34.193	0.777
iguanodontians vs diplodocids 134	total	11	44	1				iguanodontians vs non-diplodocids 134	total	11	44	1				diplodocids vs non-diplodocids 134	total	11	44	1
-	-	-	-	-	-	-		-	-	-	-	-	-	-		-	-	-	-	-	-	-
iguanodontians vs diplodocids 135	model	1	10.554	0.24	3.156	0.003		iguanodontians vs non-diplodocids 135	model	1	10.413	0.237	3.1	0.003		diplodocids vs non-diplodocids 135	model	1	9.845	0.224	2.882	0.003
iguanodontians vs diplodocids 135	residual	10	33.446	0.76				iguanodontians vs non-diplodocids 135	residual	10	33.587	0.763				diplodocids vs non-diplodocids 135	residual	10	34.155	0.776
iguanodontians vs diplodocids 135	total	11	44	1				iguanodontians vs non-diplodocids 135	total	11	44	1				diplodocids vs non-diplodocids 135	total	11	44	1
-	-	-	-	-	-	-		-	-	-	-	-	-	-		-	-	-	-	-	-	-
iguanodontians vs diplodocids 136	model	1	10.066	0.229	2.966	0.01		iguanodontians vs non-diplodocids 136	model	1	8.769	0.199	2.489	0.017		diplodocids vs non-diplodocids 136	model	1	9.958	0.226	2.925	0.006
iguanodontians vs diplodocids 136	residual	10	33.934	0.771				iguanodontians vs non-diplodocids 136	residual	10	35.231	0.801				diplodocids vs non-diplodocids 136	residual	10	34.042	0.774
iguanodontians vs diplodocids 136	total	11	44	1				iguanodontians vs non-diplodocids 136	total	11	44	1				diplodocids vs non-diplodocids 136	total	11	44	1
-	-	-	-	-	-	-		-	-	-	-	-	-	-		-	-	-	-	-	-	-
iguanodontians vs diplodocids 137	model	1	10.468	0.238	3.122	0.002		iguanodontians vs non-diplodocids 137	model	1	10.29	0.234	3.053	0.002		diplodocids vs non-diplodocids 137	model	1	9.807	0.223	2.868	0.002
iguanodontians vs diplodocids 137	residual	10	33.532	0.762				iguanodontians vs non-diplodocids 137	residual	10	33.71	0.766				diplodocids vs non-diplodocids 137	residual	10	34.193	0.777
iguanodontians vs diplodocids 137	total	11	44	1				iguanodontians vs non-diplodocids 137	total	11	44	1				diplodocids vs non-diplodocids 137	total	11	44	1
-	-	-	-	-	-	-		-	-	-	-	-	-	-		-	-	-	-	-	-	-
iguanodontians vs diplodocids 138	model	1	10.523	0.239	3.143	0.003		iguanodontians vs non-diplodocids 138	model	1	9.754	0.222	2.848	0.003		diplodocids vs non-diplodocids 138	model	1	9.845	0.224	2.882	0.003
iguanodontians vs diplodocids 138	residual	10	33.477	0.761				iguanodontians vs non-diplodocids 138	residual	10	34.246	0.778				diplodocids vs non-diplodocids 138	residual	10	34.155	0.776
iguanodontians vs diplodocids 138	total	11	44	1				iguanodontians vs non-diplodocids 138	total	11	44	1				diplodocids vs non-diplodocids 138	total	11	44	1
-	-	-	-	-	-	-		-	-	-	-	-	-	-		-	-	-	-	-	-	-
iguanodontians vs diplodocids 139	model	1	10.484	0.238	3.128	0.003		iguanodontians vs non-diplodocids 139	model	1	9.854	0.224	2.886	0.004		diplodocids vs non-diplodocids 139	model	1	9.958	0.226	2.925	0.006
iguanodontians vs diplodocids 139	residual	10	33.516	0.762				iguanodontians vs non-diplodocids 139	residual	10	34.146	0.776				diplodocids vs non-diplodocids 139	residual	10	34.042	0.774
iguanodontians vs diplodocids 139	total	11	44	1				iguanodontians vs non-diplodocids 139	total	11	44	1				diplodocids vs non-diplodocids 139	total	11	44	1
-	-	-	-	-	-	-		-	-	-	-	-	-	-		-	-	-	-	-	-	-
iguanodontians vs diplodocids 140	model	1	8.965	0.204	2.559	0.009		iguanodontians vs non-diplodocids 140	model	1	7.248	0.165	1.972	0.034		diplodocids vs non-diplodocids 140	model	1	9.846	0.224	2.883	0.003
iguanodontians vs diplodocids 140	residual	10	35.035	0.796				iguanodontians vs non-diplodocids 140	residual	10	36.752	0.835				diplodocids vs non-diplodocids 140	residual	10	34.154	0.776
iguanodontians vs diplodocids 140	total	11	44	1				iguanodontians vs non-diplodocids 140	total	11	44	1				diplodocids vs non-diplodocids 140	total	11	44	1
-	-	-	-	-	-	-		-	-	-	-	-	-	-		-	-	-	-	-	-	-
iguanodontians vs diplodocids 141	model	1	9.657	0.219	2.812	0.004		iguanodontians vs non-diplodocids 141	model	1	8.919	0.203	2.542	0.017		diplodocids vs non-diplodocids 141	model	1	9.845	0.224	2.882	0.001
iguanodontians vs diplodocids 141	residual	10	34.343	0.781				iguanodontians vs non-diplodocids 141	residual	10	35.081	0.797				diplodocids vs non-diplodocids 141	residual	10	34.155	0.776
iguanodontians vs diplodocids 141	total	11	44	1				iguanodontians vs non-diplodocids 141	total	11	44	1				diplodocids vs non-diplodocids 141	total	11	44	1
-	-	-	-	-	-	-		-	-	-	-	-	-	-		-	-	-	-	-	-	-
iguanodontians vs diplodocids 142	model	1	10.799	0.245	3.253	0.003		iguanodontians vs non-diplodocids 142	model	1	10.665	0.242	3.199	0.003		diplodocids vs non-diplodocids 142	model	1	9.986	0.227	2.936	0.004
iguanodontians vs diplodocids 142	residual	10	33.201	0.755				iguanodontians vs non-diplodocids 142	residual	10	33.335	0.758				diplodocids vs non-diplodocids 142	residual	10	34.014	0.773
iguanodontians vs diplodocids 142	total	11	44	1				iguanodontians vs non-diplodocids 142	total	11	44	1				diplodocids vs non-diplodocids 142	total	11	44	1
-	-	-	-	-	-	-		-	-	-	-	-	-	-		-	-	-	-	-	-	-
iguanodontians vs diplodocids 143	model	1	10.74	0.244	3.229	0.003		iguanodontians vs non-diplodocids 143	model	1	10.238	0.233	3.032	0.003		diplodocids vs non-diplodocids 143	model	1	9.845	0.224	2.882	0.004
iguanodontians vs diplodocids 143	residual	10	33.26	0.756				iguanodontians vs non-diplodocids 143	residual	10	33.762	0.767				diplodocids vs non-diplodocids 143	residual	10	34.155	0.776
iguanodontians vs diplodocids 143	total	11	44	1				iguanodontians vs non-diplodocids 143	total	11	44	1				diplodocids vs non-diplodocids 143	total	11	44	1
-	-	-	-	-	-	-		-	-	-	-	-	-	-		-	-	-	-	-	-	-
iguanodontians vs diplodocids 144	model	1	10.281	0.234	3.049	0.003		iguanodontians vs non-diplodocids 144	model	1	10.021	0.228	2.949	0.005		diplodocids vs non-diplodocids 144	model	1	9.846	0.224	2.883	0.002
iguanodontians vs diplodocids 144	residual	10	33.719	0.766				iguanodontians vs non-diplodocids 144	residual	10	33.979	0.772				diplodocids vs non-diplodocids 144	residual	10	34.154	0.776
iguanodontians vs diplodocids 144	total	11	44	1				iguanodontians vs non-diplodocids 144	total	11	44	1				diplodocids vs non-diplodocids 144	total	11	44	1
-	-	-	-	-	-	-		-	-	-	-	-	-	-		-	-	-	-	-	-	-
iguanodontians vs diplodocids 145	model	1	10.793	0.245	3.25	0.003		iguanodontians vs non-diplodocids 145	model	1	10.317	0.234	3.063	0.009		diplodocids vs non-diplodocids 145	model	1	9.986	0.227	2.936	0.003
iguanodontians vs diplodocids 145	residual	10	33.207	0.755				iguanodontians vs non-diplodocids 145	residual	10	33.683	0.766				diplodocids vs non-diplodocids 145	residual	10	34.014	0.773
iguanodontians vs diplodocids 145	total	11	44	1				iguanodontians vs non-diplodocids 145	total	11	44	1				diplodocids vs non-diplodocids 145	total	11	44	1
-	-	-	-	-	-	-		-	-	-	-	-	-	-		-	-	-	-	-	-	-
iguanodontians vs diplodocids 146	model	1	10.071	0.229	2.968	0.002		iguanodontians vs non-diplodocids 146	model	1	8.37	0.19	2.349	0.013		diplodocids vs non-diplodocids 146	model	1	9.906	0.225	2.906	0.002
iguanodontians vs diplodocids 146	residual	10	33.929	0.771				iguanodontians vs non-diplodocids 146	residual	10	35.63	0.81				diplodocids vs non-diplodocids 146	residual	10	34.094	0.775
iguanodontians vs diplodocids 146	total	11	44	1				iguanodontians vs non-diplodocids 146	total	11	44	1				diplodocids vs non-diplodocids 146	total	11	44	1
-	-	-	-	-	-	-		-	-	-	-	-	-	-		-	-	-	-	-	-	-
iguanodontians vs diplodocids 147	model	1	10.866	0.247	3.279	0.003		iguanodontians vs non-diplodocids 147	model	1	10.582	0.24	3.166	0.006		diplodocids vs non-diplodocids 147	model	1	9.845	0.224	2.882	0.002
iguanodontians vs diplodocids 147	residual	10	33.134	0.753				iguanodontians vs non-diplodocids 147	residual	10	33.418	0.76				diplodocids vs non-diplodocids 147	residual	10	34.155	0.776
iguanodontians vs diplodocids 147	total	11	44	1				iguanodontians vs non-diplodocids 147	total	11	44	1				diplodocids vs non-diplodocids 147	total	11	44	1
-	-	-	-	-	-	-		-	-	-	-	-	-	-		-	-	-	-	-	-	-
iguanodontians vs diplodocids 148	model	1	10.575	0.24	3.164	0.004		iguanodontians vs non-diplodocids 148	model	1	10.585	0.241	3.168	0.005		diplodocids vs non-diplodocids 148	model	1	9.845	0.224	2.882	0.003
iguanodontians vs diplodocids 148	residual	10	33.425	0.76				iguanodontians vs non-diplodocids 148	residual	10	33.415	0.759				diplodocids vs non-diplodocids 148	residual	10	34.155	0.776
iguanodontians vs diplodocids 148	total	11	44	1				iguanodontians vs non-diplodocids 148	total	11	44	1				diplodocids vs non-diplodocids 148	total	11	44	1
-	-	-	-	-	-	-		-	-	-	-	-	-	-		-	-	-	-	-	-	-
iguanodontians vs diplodocids 149	model	1	10.757	0.244	3.236	0.003		iguanodontians vs non-diplodocids 149	model	1	10.697	0.243	3.212	0.006		diplodocids vs non-diplodocids 149	model	1	9.846	0.224	2.883	0.003
iguanodontians vs diplodocids 149	residual	10	33.243	0.756				iguanodontians vs non-diplodocids 149	residual	10	33.303	0.757				diplodocids vs non-diplodocids 149	residual	10	34.154	0.776
iguanodontians vs diplodocids 149	total	11	44	1				iguanodontians vs non-diplodocids 149	total	11	44	1				diplodocids vs non-diplodocids 149	total	11	44	1
-	-	-	-	-	-	-		-	-	-	-	-	-	-		-	-	-	-	-	-	-
iguanodontians vs diplodocids 150	model	1	10.564	0.24	3.159	0.002		iguanodontians vs non-diplodocids 150	model	1	10.307	0.234	3.059	0.005		diplodocids vs non-diplodocids 150	model	1	9.807	0.223	2.868	0.003
iguanodontians vs diplodocids 150	residual	10	33.436	0.76				iguanodontians vs non-diplodocids 150	residual	10	33.693	0.766				diplodocids vs non-diplodocids 150	residual	10	34.193	0.777
iguanodontians vs diplodocids 150	total	11	44	1				iguanodontians vs non-diplodocids 150	total	11	44	1				diplodocids vs non-diplodocids 150	total	11	44	1
-	-	-	-	-	-	-		-	-	-	-	-	-	-		-	-	-	-	-	-	-
iguanodontians vs diplodocids 151	model	1	10.169	0.231	3.006	0.002		iguanodontians vs non-diplodocids 151	model	1	10.233	0.233	3.03	0.003		diplodocids vs non-diplodocids 151	model	1	9.958	0.226	2.925	0.006
iguanodontians vs diplodocids 151	residual	10	33.831	0.769				iguanodontians vs non-diplodocids 151	residual	10	33.767	0.767				diplodocids vs non-diplodocids 151	residual	10	34.042	0.774
iguanodontians vs diplodocids 151	total	11	44	1				iguanodontians vs non-diplodocids 151	total	11	44	1				diplodocids vs non-diplodocids 151	total	11	44	1
-	-	-	-	-	-	-		-	-	-	-	-	-	-		-	-	-	-	-	-	-
iguanodontians vs diplodocids 152	model	1	10.124	0.23	2.989	0.002		iguanodontians vs non-diplodocids 152	model	1	8.667	0.197	2.453	0.014		diplodocids vs non-diplodocids 152	model	1	9.958	0.226	2.925	0.003
iguanodontians vs diplodocids 152	residual	10	33.876	0.77				iguanodontians vs non-diplodocids 152	residual	10	35.333	0.803				diplodocids vs non-diplodocids 152	residual	10	34.042	0.774
iguanodontians vs diplodocids 152	total	11	44	1				iguanodontians vs non-diplodocids 152	total	11	44	1				diplodocids vs non-diplodocids 152	total	11	44	1
-	-	-	-	-	-	-		-	-	-	-	-	-	-		-	-	-	-	-	-	-
iguanodontians vs diplodocids 153	model	1	10.674	0.243	3.203	0.003		iguanodontians vs non-diplodocids 153	model	1	10.424	0.237	3.104	0.001		diplodocids vs non-diplodocids 153	model	1	10.197	0.232	3.017	0.003
iguanodontians vs diplodocids 153	residual	10	33.326	0.757				iguanodontians vs non-diplodocids 153	residual	10	33.576	0.763				diplodocids vs non-diplodocids 153	residual	10	33.803	0.768
iguanodontians vs diplodocids 153	total	11	44	1				iguanodontians vs non-diplodocids 153	total	11	44	1				diplodocids vs non-diplodocids 153	total	11	44	1
-	-	-	-	-	-	-		-	-	-	-	-	-	-		-	-	-	-	-	-	-
iguanodontians vs diplodocids 154	model	1	10.299	0.234	3.056	0.002		iguanodontians vs non-diplodocids 154	model	1	10.42	0.237	3.103	0.003		diplodocids vs non-diplodocids 154	model	1	9.846	0.224	2.883	0.001
iguanodontians vs diplodocids 154	residual	10	33.701	0.766				iguanodontians vs non-diplodocids 154	residual	10	33.58	0.763				diplodocids vs non-diplodocids 154	residual	10	34.154	0.776
iguanodontians vs diplodocids 154	total	11	44	1				iguanodontians vs non-diplodocids 154	total	11	44	1				diplodocids vs non-diplodocids 154	total	11	44	1
-	-	-	-	-	-	-		-	-	-	-	-	-	-		-	-	-	-	-	-	-
iguanodontians vs diplodocids 155	model	1	10.396	0.236	3.094	0.002		iguanodontians vs non-diplodocids 155	model	1	8.683	0.197	2.458	0.015		diplodocids vs non-diplodocids 155	model	1	9.958	0.226	2.925	0.004
iguanodontians vs diplodocids 155	residual	10	33.604	0.764				iguanodontians vs non-diplodocids 155	residual	10	35.317	0.803				diplodocids vs non-diplodocids 155	residual	10	34.042	0.774
iguanodontians vs diplodocids 155	total	11	44	1				iguanodontians vs non-diplodocids 155	total	11	44	1				diplodocids vs non-diplodocids 155	total	11	44	1
-	-	-	-	-	-	-		-	-	-	-	-	-	-		-	-	-	-	-	-	-
iguanodontians vs diplodocids 156	model	1	10.738	0.244	3.228	0.007		iguanodontians vs non-diplodocids 156	model	1	10.358	0.235	3.079	0.002		diplodocids vs non-diplodocids 156	model	1	9.846	0.224	2.883	0.003
iguanodontians vs diplodocids 156	residual	10	33.262	0.756				iguanodontians vs non-diplodocids 156	residual	10	33.642	0.765				diplodocids vs non-diplodocids 156	residual	10	34.154	0.776
iguanodontians vs diplodocids 156	total	11	44	1				iguanodontians vs non-diplodocids 156	total	11	44	1				diplodocids vs non-diplodocids 156	total	11	44	1
-	-	-	-	-	-	-		-	-	-	-	-	-	-		-	-	-	-	-	-	-
iguanodontians vs diplodocids 157	model	1	10.749	0.244	3.233	0.002		iguanodontians vs non-diplodocids 157	model	1	10.19	0.232	3.014	0.003		diplodocids vs non-diplodocids 157	model	1	9.906	0.225	2.906	0.002
iguanodontians vs diplodocids 157	residual	10	33.251	0.756				iguanodontians vs non-diplodocids 157	residual	10	33.81	0.768				diplodocids vs non-diplodocids 157	residual	10	34.094	0.775
iguanodontians vs diplodocids 157	total	11	44	1				iguanodontians vs non-diplodocids 157	total	11	44	1				diplodocids vs non-diplodocids 157	total	11	44	1
-	-	-	-	-	-	-		-	-	-	-	-	-	-		-	-	-	-	-	-	-
iguanodontians vs diplodocids 158	model	1	10.893	0.248	3.29	0.003		iguanodontians vs non-diplodocids 158	model	1	10.447	0.237	3.114	0.002		diplodocids vs non-diplodocids 158	model	1	9.958	0.226	2.925	0.007
iguanodontians vs diplodocids 158	residual	10	33.107	0.752				iguanodontians vs non-diplodocids 158	residual	10	33.553	0.763				diplodocids vs non-diplodocids 158	residual	10	34.042	0.774
iguanodontians vs diplodocids 158	total	11	44	1				iguanodontians vs non-diplodocids 158	total	11	44	1				diplodocids vs non-diplodocids 158	total	11	44	1
-	-	-	-	-	-	-		-	-	-	-	-	-	-		-	-	-	-	-	-	-
iguanodontians vs diplodocids 159	model	1	10.637	0.242	3.188	0.007		iguanodontians vs non-diplodocids 159	model	1	10.236	0.233	3.031	0.001		diplodocids vs non-diplodocids 159	model	1	9.807	0.223	2.868	0.004
iguanodontians vs diplodocids 159	residual	10	33.363	0.758				iguanodontians vs non-diplodocids 159	residual	10	33.764	0.767				diplodocids vs non-diplodocids 159	residual	10	34.193	0.777
iguanodontians vs diplodocids 159	total	11	44	1				iguanodontians vs non-diplodocids 159	total	11	44	1				diplodocids vs non-diplodocids 159	total	11	44	1
-	-	-	-	-	-	-		-	-	-	-	-	-	-		-	-	-	-	-	-	-
iguanodontians vs diplodocids 160	model	1	10.471	0.238	3.123	0.003		iguanodontians vs non-diplodocids 160	model	1	10.342	0.235	3.073	0.002		diplodocids vs non-diplodocids 160	model	1	9.807	0.223	2.868	0.004
iguanodontians vs diplodocids 160	residual	10	33.529	0.762				iguanodontians vs non-diplodocids 160	residual	10	33.658	0.765				diplodocids vs non-diplodocids 160	residual	10	34.193	0.777
iguanodontians vs diplodocids 160	total	11	44	1				iguanodontians vs non-diplodocids 160	total	11	44	1				diplodocids vs non-diplodocids 160	total	11	44	1
-	-	-	-	-	-	-		-	-	-	-	-	-	-		-	-	-	-	-	-	-
iguanodontians vs diplodocids 161	model	1	10.75	0.244	3.233	0.003		iguanodontians vs non-diplodocids 161	model	1	10.381	0.236	3.088	0.005		diplodocids vs non-diplodocids 161	model	1	9.906	0.225	2.906	0.002
iguanodontians vs diplodocids 161	residual	10	33.25	0.756				iguanodontians vs non-diplodocids 161	residual	10	33.619	0.764				diplodocids vs non-diplodocids 161	residual	10	34.094	0.775
iguanodontians vs diplodocids 161	total	11	44	1				iguanodontians vs non-diplodocids 161	total	11	44	1				diplodocids vs non-diplodocids 161	total	11	44	1
-	-	-	-	-	-	-		-	-	-	-	-	-	-		-	-	-	-	-	-	-
iguanodontians vs diplodocids 162	model	1	10.296	0.234	3.055	0.006		iguanodontians vs non-diplodocids 162	model	1	8.207	0.187	2.293	0.03		diplodocids vs non-diplodocids 162	model	1	9.958	0.226	2.925	0.007
iguanodontians vs diplodocids 162	residual	10	33.704	0.766				iguanodontians vs non-diplodocids 162	residual	10	35.793	0.813				diplodocids vs non-diplodocids 162	residual	10	34.042	0.774
iguanodontians vs diplodocids 162	total	11	44	1				iguanodontians vs non-diplodocids 162	total	11	44	1				diplodocids vs non-diplodocids 162	total	11	44	1
-	-	-	-	-	-	-		-	-	-	-	-	-	-		-	-	-	-	-	-	-
iguanodontians vs diplodocids 163	model	1	9.478	0.215	2.746	0.007		iguanodontians vs non-diplodocids 163	model	1	9.58	0.218	2.783	0.004		diplodocids vs non-diplodocids 163	model	1	9.845	0.224	2.882	0.003
iguanodontians vs diplodocids 163	residual	10	34.522	0.785				iguanodontians vs non-diplodocids 163	residual	10	34.42	0.782				diplodocids vs non-diplodocids 163	residual	10	34.155	0.776
iguanodontians vs diplodocids 163	total	11	44	1				iguanodontians vs non-diplodocids 163	total	11	44	1				diplodocids vs non-diplodocids 163	total	11	44	1
-	-	-	-	-	-	-		-	-	-	-	-	-	-		-	-	-	-	-	-	-
iguanodontians vs diplodocids 164	model	1	10.833	0.246	3.266	0.003		iguanodontians vs non-diplodocids 164	model	1	10.397	0.236	3.094	0.003		diplodocids vs non-diplodocids 164	model	1	9.958	0.226	2.925	0.007
iguanodontians vs diplodocids 164	residual	10	33.167	0.754				iguanodontians vs non-diplodocids 164	residual	10	33.603	0.764				diplodocids vs non-diplodocids 164	residual	10	34.042	0.774
iguanodontians vs diplodocids 164	total	11	44	1				iguanodontians vs non-diplodocids 164	total	11	44	1				diplodocids vs non-diplodocids 164	total	11	44	1
-	-	-	-	-	-	-		-	-	-	-	-	-	-		-	-	-	-	-	-	-
iguanodontians vs diplodocids 165	model	1	10.448	0.237	3.114	0.005		iguanodontians vs non-diplodocids 165	model	1	10.363	0.236	3.081	0.003		diplodocids vs non-diplodocids 165	model	1	9.906	0.225	2.906	0.002
iguanodontians vs diplodocids 165	residual	10	33.552	0.763				iguanodontians vs non-diplodocids 165	residual	10	33.637	0.764				diplodocids vs non-diplodocids 165	residual	10	34.094	0.775
iguanodontians vs diplodocids 165	total	11	44	1				iguanodontians vs non-diplodocids 165	total	11	44	1				diplodocids vs non-diplodocids 165	total	11	44	1
-	-	-	-	-	-	-		-	-	-	-	-	-	-		-	-	-	-	-	-	-
iguanodontians vs diplodocids 166	model	1	10.598	0.241	3.173	0.003		iguanodontians vs non-diplodocids 166	model	1	10.493	0.238	3.132	0.004		diplodocids vs non-diplodocids 166	model	1	9.906	0.225	2.906	0.005
iguanodontians vs diplodocids 166	residual	10	33.402	0.759				iguanodontians vs non-diplodocids 166	residual	10	33.507	0.762				diplodocids vs non-diplodocids 166	residual	10	34.094	0.775
iguanodontians vs diplodocids 166	total	11	44	1				iguanodontians vs non-diplodocids 166	total	11	44	1				diplodocids vs non-diplodocids 166	total	11	44	1
-	-	-	-	-	-	-		-	-	-	-	-	-	-		-	-	-	-	-	-	-
iguanodontians vs diplodocids 167	model	1	10.714	0.243	3.219	0.002		iguanodontians vs non-diplodocids 167	model	1	10.213	0.232	3.023	0.003		diplodocids vs non-diplodocids 167	model	1	9.958	0.226	2.925	0.005
iguanodontians vs diplodocids 167	residual	10	33.286	0.757				iguanodontians vs non-diplodocids 167	residual	10	33.787	0.768				diplodocids vs non-diplodocids 167	residual	10	34.042	0.774
iguanodontians vs diplodocids 167	total	11	44	1				iguanodontians vs non-diplodocids 167	total	11	44	1				diplodocids vs non-diplodocids 167	total	11	44	1
-	-	-	-	-	-	-		-	-	-	-	-	-	-		-	-	-	-	-	-	-
iguanodontians vs diplodocids 168	model	1	10.551	0.24	3.154	0.003		iguanodontians vs non-diplodocids 168	model	1	10.201	0.232	3.018	0.001		diplodocids vs non-diplodocids 168	model	1	9.958	0.226	2.925	0.003
iguanodontians vs diplodocids 168	residual	10	33.449	0.76				iguanodontians vs non-diplodocids 168	residual	10	33.799	0.768				diplodocids vs non-diplodocids 168	residual	10	34.042	0.774
iguanodontians vs diplodocids 168	total	11	44	1				iguanodontians vs non-diplodocids 168	total	11	44	1				diplodocids vs non-diplodocids 168	total	11	44	1
-	-	-	-	-	-	-		-	-	-	-	-	-	-		-	-	-	-	-	-	-
iguanodontians vs diplodocids 169	model	1	10.816	0.246	3.259	0.003		iguanodontians vs non-diplodocids 169	model	1	10.456	0.238	3.117	0.003		diplodocids vs non-diplodocids 169	model	1	9.807	0.223	2.868	0.005
iguanodontians vs diplodocids 169	residual	10	33.184	0.754				iguanodontians vs non-diplodocids 169	residual	10	33.544	0.762				diplodocids vs non-diplodocids 169	residual	10	34.193	0.777
iguanodontians vs diplodocids 169	total	11	44	1				iguanodontians vs non-diplodocids 169	total	11	44	1				diplodocids vs non-diplodocids 169	total	11	44	1
-	-	-	-	-	-	-		-	-	-	-	-	-	-		-	-	-	-	-	-	-
iguanodontians vs diplodocids 170	model	1	10.055	0.229	2.962	0.003		iguanodontians vs non-diplodocids 170	model	1	9.545	0.217	2.77	0.003		diplodocids vs non-diplodocids 170	model	1	9.846	0.224	2.883	0.002
iguanodontians vs diplodocids 170	residual	10	33.945	0.771				iguanodontians vs non-diplodocids 170	residual	10	34.455	0.783				diplodocids vs non-diplodocids 170	residual	10	34.154	0.776
iguanodontians vs diplodocids 170	total	11	44	1				iguanodontians vs non-diplodocids 170	total	11	44	1				diplodocids vs non-diplodocids 170	total	11	44	1
-	-	-	-	-	-	-		-	-	-	-	-	-	-		-	-	-	-	-	-	-
iguanodontians vs diplodocids 171	model	1	10.881	0.247	3.285	0.004		iguanodontians vs non-diplodocids 171	model	1	10.683	0.243	3.206	0.005		diplodocids vs non-diplodocids 171	model	1	9.986	0.227	2.936	0.005
iguanodontians vs diplodocids 171	residual	10	33.119	0.753				iguanodontians vs non-diplodocids 171	residual	10	33.317	0.757				diplodocids vs non-diplodocids 171	residual	10	34.014	0.773
iguanodontians vs diplodocids 171	total	11	44	1				iguanodontians vs non-diplodocids 171	total	11	44	1				diplodocids vs non-diplodocids 171	total	11	44	1
-	-	-	-	-	-	-		-	-	-	-	-	-	-		-	-	-	-	-	-	-
iguanodontians vs diplodocids 172	model	1	10.426	0.237	3.105	0.004		iguanodontians vs non-diplodocids 172	model	1	9.665	0.22	2.815	0.005		diplodocids vs non-diplodocids 172	model	1	9.958	0.226	2.925	0.005
iguanodontians vs diplodocids 172	residual	10	33.574	0.763				iguanodontians vs non-diplodocids 172	residual	10	34.335	0.78				diplodocids vs non-diplodocids 172	residual	10	34.042	0.774
iguanodontians vs diplodocids 172	total	11	44	1				iguanodontians vs non-diplodocids 172	total	11	44	1				diplodocids vs non-diplodocids 172	total	11	44	1
-	-	-	-	-	-	-		-	-	-	-	-	-	-		-	-	-	-	-	-	-
iguanodontians vs diplodocids 173	model	1	10.207	0.232	3.02	0.006		iguanodontians vs non-diplodocids 173	model	1	10.182	0.231	3.011	0.005		diplodocids vs non-diplodocids 173	model	1	9.807	0.223	2.868	0.004
iguanodontians vs diplodocids 173	residual	10	33.793	0.768				iguanodontians vs non-diplodocids 173	residual	10	33.818	0.769				diplodocids vs non-diplodocids 173	residual	10	34.193	0.777
iguanodontians vs diplodocids 173	total	11	44	1				iguanodontians vs non-diplodocids 173	total	11	44	1				diplodocids vs non-diplodocids 173	total	11	44	1
-	-	-	-	-	-	-		-	-	-	-	-	-	-		-	-	-	-	-	-	-
iguanodontians vs diplodocids 174	model	1	10.532	0.239	3.147	0.003		iguanodontians vs non-diplodocids 174	model	1	10.59	0.241	3.17	0.001		diplodocids vs non-diplodocids 174	model	1	10.197	0.232	3.017	0.003
iguanodontians vs diplodocids 174	residual	10	33.468	0.761				iguanodontians vs non-diplodocids 174	residual	10	33.41	0.759				diplodocids vs non-diplodocids 174	residual	10	33.803	0.768
iguanodontians vs diplodocids 174	total	11	44	1				iguanodontians vs non-diplodocids 174	total	11	44	1				diplodocids vs non-diplodocids 174	total	11	44	1
-	-	-	-	-	-	-		-	-	-	-	-	-	-		-	-	-	-	-	-	-
iguanodontians vs diplodocids 175	model	1	10.657	0.242	3.196	0.004		iguanodontians vs non-diplodocids 175	model	1	10.068	0.229	2.967	0.005		diplodocids vs non-diplodocids 175	model	1	9.845	0.224	2.882	0.003
iguanodontians vs diplodocids 175	residual	10	33.343	0.758				iguanodontians vs non-diplodocids 175	residual	10	33.932	0.771				diplodocids vs non-diplodocids 175	residual	10	34.155	0.776
iguanodontians vs diplodocids 175	total	11	44	1				iguanodontians vs non-diplodocids 175	total	11	44	1				diplodocids vs non-diplodocids 175	total	11	44	1
-	-	-	-	-	-	-		-	-	-	-	-	-	-		-	-	-	-	-	-	-
iguanodontians vs diplodocids 176	model	1	10.67	0.242	3.201	0.003		iguanodontians vs non-diplodocids 176	model	1	9.877	0.224	2.895	0.003		diplodocids vs non-diplodocids 176	model	1	9.845	0.224	2.882	0.003
iguanodontians vs diplodocids 176	residual	10	33.33	0.758				iguanodontians vs non-diplodocids 176	residual	10	34.123	0.776				diplodocids vs non-diplodocids 176	residual	10	34.155	0.776
iguanodontians vs diplodocids 176	total	11	44	1				iguanodontians vs non-diplodocids 176	total	11	44	1				diplodocids vs non-diplodocids 176	total	11	44	1
-	-	-	-	-	-	-		-	-	-	-	-	-	-		-	-	-	-	-	-	-
iguanodontians vs diplodocids 177	model	1	10.876	0.247	3.283	0.004		iguanodontians vs non-diplodocids 177	model	1	10.589	0.241	3.169	0.005		diplodocids vs non-diplodocids 177	model	1	9.846	0.224	2.883	0.005
iguanodontians vs diplodocids 177	residual	10	33.124	0.753				iguanodontians vs non-diplodocids 177	residual	10	33.411	0.759				diplodocids vs non-diplodocids 177	residual	10	34.154	0.776
iguanodontians vs diplodocids 177	total	11	44	1				iguanodontians vs non-diplodocids 177	total	11	44	1				diplodocids vs non-diplodocids 177	total	11	44	1
-	-	-	-	-	-	-		-	-	-	-	-	-	-		-	-	-	-	-	-	-
iguanodontians vs diplodocids 178	model	1	10.397	0.236	3.094	0.004		iguanodontians vs non-diplodocids 178	model	1	10.309	0.234	3.06	0.001		diplodocids vs non-diplodocids 178	model	1	10.197	0.232	3.017	0.002
iguanodontians vs diplodocids 178	residual	10	33.603	0.764				iguanodontians vs non-diplodocids 178	residual	10	33.691	0.766				diplodocids vs non-diplodocids 178	residual	10	33.803	0.768
iguanodontians vs diplodocids 178	total	11	44	1				iguanodontians vs non-diplodocids 178	total	11	44	1				diplodocids vs non-diplodocids 178	total	11	44	1
-	-	-	-	-	-	-		-	-	-	-	-	-	-		-	-	-	-	-	-	-
iguanodontians vs diplodocids 179	model	1	10.609	0.241	3.177	0.006		iguanodontians vs non-diplodocids 179	model	1	10.193	0.232	3.015	0.007		diplodocids vs non-diplodocids 179	model	1	9.845	0.224	2.882	0.003
iguanodontians vs diplodocids 179	residual	10	33.391	0.759				iguanodontians vs non-diplodocids 179	residual	10	33.807	0.768				diplodocids vs non-diplodocids 179	residual	10	34.155	0.776
iguanodontians vs diplodocids 179	total	11	44	1				iguanodontians vs non-diplodocids 179	total	11	44	1				diplodocids vs non-diplodocids 179	total	11	44	1
-	-	-	-	-	-	-		-	-	-	-	-	-	-		-	-	-	-	-	-	-
iguanodontians vs diplodocids 180	model	1	10.706	0.243	3.215	0.002		iguanodontians vs non-diplodocids 180	model	1	10.431	0.237	3.107	0.003		diplodocids vs non-diplodocids 180	model	1	9.958	0.226	2.925	0.004
iguanodontians vs diplodocids 180	residual	10	33.294	0.757				iguanodontians vs non-diplodocids 180	residual	10	33.569	0.763				diplodocids vs non-diplodocids 180	residual	10	34.042	0.774
iguanodontians vs diplodocids 180	total	11	44	1				iguanodontians vs non-diplodocids 180	total	11	44	1				diplodocids vs non-diplodocids 180	total	11	44	1
-	-	-	-	-	-	-		-	-	-	-	-	-	-		-	-	-	-	-	-	-
iguanodontians vs diplodocids 181	model	1	10.418	0.237	3.102	0.005		iguanodontians vs non-diplodocids 181	model	1	10.314	0.234	3.062	0.001		diplodocids vs non-diplodocids 181	model	1	9.986	0.227	2.936	0.003
iguanodontians vs diplodocids 181	residual	10	33.582	0.763				iguanodontians vs non-diplodocids 181	residual	10	33.686	0.766				diplodocids vs non-diplodocids 181	residual	10	34.014	0.773
iguanodontians vs diplodocids 181	total	11	44	1				iguanodontians vs non-diplodocids 181	total	11	44	1				diplodocids vs non-diplodocids 181	total	11	44	1
-	-	-	-	-	-	-		-	-	-	-	-	-	-		-	-	-	-	-	-	-
iguanodontians vs diplodocids 182	model	1	10.783	0.245	3.246	0.004		iguanodontians vs non-diplodocids 182	model	1	10.542	0.24	3.151	0.003		diplodocids vs non-diplodocids 182	model	1	10.197	0.232	3.017	0.005
iguanodontians vs diplodocids 182	residual	10	33.217	0.755				iguanodontians vs non-diplodocids 182	residual	10	33.458	0.76				diplodocids vs non-diplodocids 182	residual	10	33.803	0.768
iguanodontians vs diplodocids 182	total	11	44	1				iguanodontians vs non-diplodocids 182	total	11	44	1				diplodocids vs non-diplodocids 182	total	11	44	1
-	-	-	-	-	-	-		-	-	-	-	-	-	-		-	-	-	-	-	-	-
iguanodontians vs diplodocids 183	model	1	10.633	0.242	3.187	0.004		iguanodontians vs non-diplodocids 183	model	1	10.496	0.239	3.133	0.003		diplodocids vs non-diplodocids 183	model	1	10.197	0.232	3.017	0.004
iguanodontians vs diplodocids 183	residual	10	33.367	0.758				iguanodontians vs non-diplodocids 183	residual	10	33.504	0.761				diplodocids vs non-diplodocids 183	residual	10	33.803	0.768
iguanodontians vs diplodocids 183	total	11	44	1				iguanodontians vs non-diplodocids 183	total	11	44	1				diplodocids vs non-diplodocids 183	total	11	44	1
-	-	-	-	-	-	-		-	-	-	-	-	-	-		-	-	-	-	-	-	-
iguanodontians vs diplodocids 184	model	1	10.723	0.244	3.223	0.002		iguanodontians vs non-diplodocids 184	model	1	10.454	0.238	3.116	0.004		diplodocids vs non-diplodocids 184	model	1	9.846	0.224	2.883	0.004
iguanodontians vs diplodocids 184	residual	10	33.277	0.756				iguanodontians vs non-diplodocids 184	residual	10	33.546	0.762				diplodocids vs non-diplodocids 184	residual	10	34.154	0.776
iguanodontians vs diplodocids 184	total	11	44	1				iguanodontians vs non-diplodocids 184	total	11	44	1				diplodocids vs non-diplodocids 184	total	11	44	1
-	-	-	-	-	-	-		-	-	-	-	-	-	-		-	-	-	-	-	-	-
iguanodontians vs diplodocids 185	model	1	10.421	0.237	3.103	0.002		iguanodontians vs non-diplodocids 185	model	1	10.54	0.24	3.15	0.004		diplodocids vs non-diplodocids 185	model	1	9.986	0.227	2.936	0.003
iguanodontians vs diplodocids 185	residual	10	33.579	0.763				iguanodontians vs non-diplodocids 185	residual	10	33.46	0.76				diplodocids vs non-diplodocids 185	residual	10	34.014	0.773
iguanodontians vs diplodocids 185	total	11	44	1				iguanodontians vs non-diplodocids 185	total	11	44	1				diplodocids vs non-diplodocids 185	total	11	44	1
-	-	-	-	-	-	-		-	-	-	-	-	-	-		-	-	-	-	-	-	-
iguanodontians vs diplodocids 186	model	1	9.704	0.221	2.83	0.008		iguanodontians vs non-diplodocids 186	model	1	8.719	0.198	2.471	0.009		diplodocids vs non-diplodocids 186	model	1	10.197	0.232	3.017	0.002
iguanodontians vs diplodocids 186	residual	10	34.296	0.779				iguanodontians vs non-diplodocids 186	residual	10	35.281	0.802				diplodocids vs non-diplodocids 186	residual	10	33.803	0.768
iguanodontians vs diplodocids 186	total	11	44	1				iguanodontians vs non-diplodocids 186	total	11	44	1				diplodocids vs non-diplodocids 186	total	11	44	1
-	-	-	-	-	-	-		-	-	-	-	-	-	-		-	-	-	-	-	-	-
iguanodontians vs diplodocids 187	model	1	10.614	0.241	3.179	0.005		iguanodontians vs non-diplodocids 187	model	1	10.174	0.231	3.008	0.002		diplodocids vs non-diplodocids 187	model	1	9.986	0.227	2.936	0.003
iguanodontians vs diplodocids 187	residual	10	33.386	0.759				iguanodontians vs non-diplodocids 187	residual	10	33.826	0.769				diplodocids vs non-diplodocids 187	residual	10	34.014	0.773
iguanodontians vs diplodocids 187	total	11	44	1				iguanodontians vs non-diplodocids 187	total	11	44	1				diplodocids vs non-diplodocids 187	total	11	44	1
-	-	-	-	-	-	-		-	-	-	-	-	-	-		-	-	-	-	-	-	-
iguanodontians vs diplodocids 188	model	1	10.358	0.235	3.079	0.004		iguanodontians vs non-diplodocids 188	model	1	9.049	0.206	2.589	0.01		diplodocids vs non-diplodocids 188	model	1	9.845	0.224	2.882	0.002
iguanodontians vs diplodocids 188	residual	10	33.642	0.765				iguanodontians vs non-diplodocids 188	residual	10	34.951	0.794				diplodocids vs non-diplodocids 188	residual	10	34.155	0.776
iguanodontians vs diplodocids 188	total	11	44	1				iguanodontians vs non-diplodocids 188	total	11	44	1				diplodocids vs non-diplodocids 188	total	11	44	1
-	-	-	-	-	-	-		-	-	-	-	-	-	-		-	-	-	-	-	-	-
iguanodontians vs diplodocids 189	model	1	10.229	0.232	3.029	0.003		iguanodontians vs non-diplodocids 189	model	1	10.314	0.234	3.062	0.002		diplodocids vs non-diplodocids 189	model	1	9.845	0.224	2.882	0.006
iguanodontians vs diplodocids 189	residual	10	33.771	0.768				iguanodontians vs non-diplodocids 189	residual	10	33.686	0.766				diplodocids vs non-diplodocids 189	residual	10	34.155	0.776
iguanodontians vs diplodocids 189	total	11	44	1				iguanodontians vs non-diplodocids 189	total	11	44	1				diplodocids vs non-diplodocids 189	total	11	44	1
-	-	-	-	-	-	-		-	-	-	-	-	-	-		-	-	-	-	-	-	-
iguanodontians vs diplodocids 190	model	1	10.572	0.24	3.163	0.002		iguanodontians vs non-diplodocids 190	model	1	9.829	0.223	2.876	0.002		diplodocids vs non-diplodocids 190	model	1	9.986	0.227	2.936	0.003
iguanodontians vs diplodocids 190	residual	10	33.428	0.76				iguanodontians vs non-diplodocids 190	residual	10	34.171	0.777				diplodocids vs non-diplodocids 190	residual	10	34.014	0.773
iguanodontians vs diplodocids 190	total	11	44	1				iguanodontians vs non-diplodocids 190	total	11	44	1				diplodocids vs non-diplodocids 190	total	11	44	1
-	-	-	-	-	-	-		-	-	-	-	-	-	-		-	-	-	-	-	-	-
iguanodontians vs diplodocids 191	model	1	10.764	0.245	3.239	0.002		iguanodontians vs non-diplodocids 191	model	1	10.638	0.242	3.189	0.005		diplodocids vs non-diplodocids 191	model	1	9.846	0.224	2.883	0.002
iguanodontians vs diplodocids 191	residual	10	33.236	0.755				iguanodontians vs non-diplodocids 191	residual	10	33.362	0.758				diplodocids vs non-diplodocids 191	residual	10	34.154	0.776
iguanodontians vs diplodocids 191	total	11	44	1				iguanodontians vs non-diplodocids 191	total	11	44	1				diplodocids vs non-diplodocids 191	total	11	44	1
-	-	-	-	-	-	-		-	-	-	-	-	-	-		-	-	-	-	-	-	-
iguanodontians vs diplodocids 192	model	1	9.452	0.215	2.736	0.003		iguanodontians vs non-diplodocids 192	model	1	7.643	0.174	2.102	0.033		diplodocids vs non-diplodocids 192	model	1	9.906	0.225	2.906	0.003
iguanodontians vs diplodocids 192	residual	10	34.548	0.785				iguanodontians vs non-diplodocids 192	residual	10	36.357	0.826				diplodocids vs non-diplodocids 192	residual	10	34.094	0.775
iguanodontians vs diplodocids 192	total	11	44	1				iguanodontians vs non-diplodocids 192	total	11	44	1				diplodocids vs non-diplodocids 192	total	11	44	1
-	-	-	-	-	-	-		-	-	-	-	-	-	-		-	-	-	-	-	-	-
iguanodontians vs diplodocids 193	model	1	10.229	0.232	3.029	0.001		iguanodontians vs non-diplodocids 193	model	1	10.409	0.237	3.099	0.003		diplodocids vs non-diplodocids 193	model	1	9.906	0.225	2.906	0.005
iguanodontians vs diplodocids 193	residual	10	33.771	0.768				iguanodontians vs non-diplodocids 193	residual	10	33.591	0.763				diplodocids vs non-diplodocids 193	residual	10	34.094	0.775
iguanodontians vs diplodocids 193	total	11	44	1				iguanodontians vs non-diplodocids 193	total	11	44	1				diplodocids vs non-diplodocids 193	total	11	44	1
-	-	-	-	-	-	-		-	-	-	-	-	-	-		-	-	-	-	-	-	-
iguanodontians vs diplodocids 194	model	1	10.892	0.248	3.29	0.004		iguanodontians vs non-diplodocids 194	model	1	10.675	0.243	3.203	0.003		diplodocids vs non-diplodocids 194	model	1	10.197	0.232	3.017	0.004
iguanodontians vs diplodocids 194	residual	10	33.108	0.752				iguanodontians vs non-diplodocids 194	residual	10	33.325	0.757				diplodocids vs non-diplodocids 194	residual	10	33.803	0.768
iguanodontians vs diplodocids 194	total	11	44	1				iguanodontians vs non-diplodocids 194	total	11	44	1				diplodocids vs non-diplodocids 194	total	11	44	1
-	-	-	-	-	-	-		-	-	-	-	-	-	-		-	-	-	-	-	-	-
iguanodontians vs diplodocids 195	model	1	10.533	0.239	3.147	0.003		iguanodontians vs non-diplodocids 195	model	1	10.02	0.228	2.949	0.003		diplodocids vs non-diplodocids 195	model	1	9.958	0.226	2.925	0.005
iguanodontians vs diplodocids 195	residual	10	33.467	0.761				iguanodontians vs non-diplodocids 195	residual	10	33.98	0.772				diplodocids vs non-diplodocids 195	residual	10	34.042	0.774
iguanodontians vs diplodocids 195	total	11	44	1				iguanodontians vs non-diplodocids 195	total	11	44	1				diplodocids vs non-diplodocids 195	total	11	44	1
-	-	-	-	-	-	-		-	-	-	-	-	-	-		-	-	-	-	-	-	-
iguanodontians vs diplodocids 196	model	1	9.918	0.225	2.91	0.003		iguanodontians vs non-diplodocids 196	model	1	7.88	0.179	2.182	0.046		diplodocids vs non-diplodocids 196	model	1	10.197	0.232	3.017	0.004
iguanodontians vs diplodocids 196	residual	10	34.082	0.775				iguanodontians vs non-diplodocids 196	residual	10	36.12	0.821				diplodocids vs non-diplodocids 196	residual	10	33.803	0.768
iguanodontians vs diplodocids 196	total	11	44	1				iguanodontians vs non-diplodocids 196	total	11	44	1				diplodocids vs non-diplodocids 196	total	11	44	1
-	-	-	-	-	-	-		-	-	-	-	-	-	-		-	-	-	-	-	-	-
iguanodontians vs diplodocids 197	model	1	10.405	0.236	3.097	0.003		iguanodontians vs non-diplodocids 197	model	1	9.345	0.212	2.697	0.007		diplodocids vs non-diplodocids 197	model	1	9.807	0.223	2.868	0.004
iguanodontians vs diplodocids 197	residual	10	33.595	0.764				iguanodontians vs non-diplodocids 197	residual	10	34.655	0.788				diplodocids vs non-diplodocids 197	residual	10	34.193	0.777
iguanodontians vs diplodocids 197	total	11	44	1				iguanodontians vs non-diplodocids 197	total	11	44	1				diplodocids vs non-diplodocids 197	total	11	44	1
-	-	-	-	-	-	-		-	-	-	-	-	-	-		-	-	-	-	-	-	-
iguanodontians vs diplodocids 198	model	1	10.29	0.234	3.052	0.004		iguanodontians vs non-diplodocids 198	model	1	8.879	0.202	2.528	0.016		diplodocids vs non-diplodocids 198	model	1	10.197	0.232	3.017	0.003
iguanodontians vs diplodocids 198	residual	10	33.71	0.766				iguanodontians vs non-diplodocids 198	residual	10	35.121	0.798				diplodocids vs non-diplodocids 198	residual	10	33.803	0.768
iguanodontians vs diplodocids 198	total	11	44	1				iguanodontians vs non-diplodocids 198	total	11	44	1				diplodocids vs non-diplodocids 198	total	11	44	1
-	-	-	-	-	-	-		-	-	-	-	-	-	-		-	-	-	-	-	-	-
iguanodontians vs diplodocids 199	model	1	10.466	0.238	3.121	0.004		iguanodontians vs non-diplodocids 199	model	1	9.776	0.222	2.856	0.002		diplodocids vs non-diplodocids 199	model	1	9.807	0.223	2.868	0.009
iguanodontians vs diplodocids 199	residual	10	33.534	0.762				iguanodontians vs non-diplodocids 199	residual	10	34.224	0.778				diplodocids vs non-diplodocids 199	residual	10	34.193	0.777
iguanodontians vs diplodocids 199	total	11	44	1				iguanodontians vs non-diplodocids 199	total	11	44	1				diplodocids vs non-diplodocids 199	total	11	44	1
-	-	-	-	-	-	-		-	-	-	-	-	-	-		-	-	-	-	-	-	-
iguanodontians vs diplodocids 200	model	1	10.183	0.231	3.011	0.006		iguanodontians vs non-diplodocids 200	model	1	9.71	0.221	2.832	0.004		diplodocids vs non-diplodocids 200	model	1	9.807	0.223	2.868	0.005
iguanodontians vs diplodocids 200	residual	10	33.817	0.769				iguanodontians vs non-diplodocids 200	residual	10	34.29	0.779				diplodocids vs non-diplodocids 200	residual	10	34.193	0.777
iguanodontians vs diplodocids 200	total	11	44	1				iguanodontians vs non-diplodocids 200	total	11	44	1				diplodocids vs non-diplodocids 200	total	11	44	1
-	-	-	-	-	-	-		-	-	-	-	-	-	-		-	-	-	-	-	-	-
iguanodontians vs diplodocids 201	model	1	10.437	0.237	3.11	0.004		iguanodontians vs non-diplodocids 201	model	1	10.459	0.238	3.118	0.005		diplodocids vs non-diplodocids 201	model	1	9.906	0.225	2.906	0.002
iguanodontians vs diplodocids 201	residual	10	33.563	0.763				iguanodontians vs non-diplodocids 201	residual	10	33.541	0.762				diplodocids vs non-diplodocids 201	residual	10	34.094	0.775
iguanodontians vs diplodocids 201	total	11	44	1				iguanodontians vs non-diplodocids 201	total	11	44	1				diplodocids vs non-diplodocids 201	total	11	44	1
-	-	-	-	-	-	-		-	-	-	-	-	-	-		-	-	-	-	-	-	-
iguanodontians vs diplodocids 202	model	1	10.627	0.242	3.184	0.001		iguanodontians vs non-diplodocids 202	model	1	10.036	0.228	2.955	0.004		diplodocids vs non-diplodocids 202	model	1	9.906	0.225	2.906	0.004
iguanodontians vs diplodocids 202	residual	10	33.373	0.758				iguanodontians vs non-diplodocids 202	residual	10	33.964	0.772				diplodocids vs non-diplodocids 202	residual	10	34.094	0.775
iguanodontians vs diplodocids 202	total	11	44	1				iguanodontians vs non-diplodocids 202	total	11	44	1				diplodocids vs non-diplodocids 202	total	11	44	1
-	-	-	-	-	-	-		-	-	-	-	-	-	-		-	-	-	-	-	-	-
iguanodontians vs diplodocids 203	model	1	10.758	0.245	3.236	0.002		iguanodontians vs non-diplodocids 203	model	1	10.253	0.233	3.038	0.003		diplodocids vs non-diplodocids 203	model	1	9.845	0.224	2.882	0.002
iguanodontians vs diplodocids 203	residual	10	33.242	0.755				iguanodontians vs non-diplodocids 203	residual	10	33.747	0.767				diplodocids vs non-diplodocids 203	residual	10	34.155	0.776
iguanodontians vs diplodocids 203	total	11	44	1				iguanodontians vs non-diplodocids 203	total	11	44	1				diplodocids vs non-diplodocids 203	total	11	44	1
-	-	-	-	-	-	-		-	-	-	-	-	-	-		-	-	-	-	-	-	-
iguanodontians vs diplodocids 204	model	1	10.518	0.239	3.142	0.006		iguanodontians vs non-diplodocids 204	model	1	10.457	0.238	3.117	0.001		diplodocids vs non-diplodocids 204	model	1	9.807	0.223	2.868	0.003
iguanodontians vs diplodocids 204	residual	10	33.482	0.761				iguanodontians vs non-diplodocids 204	residual	10	33.543	0.762				diplodocids vs non-diplodocids 204	residual	10	34.193	0.777
iguanodontians vs diplodocids 204	total	11	44	1				iguanodontians vs non-diplodocids 204	total	11	44	1				diplodocids vs non-diplodocids 204	total	11	44	1
-	-	-	-	-	-	-		-	-	-	-	-	-	-		-	-	-	-	-	-	-
iguanodontians vs diplodocids 205	model	1	10.817	0.246	3.26	0.002		iguanodontians vs non-diplodocids 205	model	1	10.321	0.235	3.064	0.006		diplodocids vs non-diplodocids 205	model	1	9.986	0.227	2.936	0.002
iguanodontians vs diplodocids 205	residual	10	33.183	0.754				iguanodontians vs non-diplodocids 205	residual	10	33.679	0.765				diplodocids vs non-diplodocids 205	residual	10	34.014	0.773
iguanodontians vs diplodocids 205	total	11	44	1				iguanodontians vs non-diplodocids 205	total	11	44	1				diplodocids vs non-diplodocids 205	total	11	44	1
-	-	-	-	-	-	-		-	-	-	-	-	-	-		-	-	-	-	-	-	-
iguanodontians vs diplodocids 206	model	1	10.195	0.232	3.016	0.004		iguanodontians vs non-diplodocids 206	model	1	10.133	0.23	2.992	0.003		diplodocids vs non-diplodocids 206	model	1	9.846	0.224	2.883	0.006
iguanodontians vs diplodocids 206	residual	10	33.805	0.768				iguanodontians vs non-diplodocids 206	residual	10	33.867	0.77				diplodocids vs non-diplodocids 206	residual	10	34.154	0.776
iguanodontians vs diplodocids 206	total	11	44	1				iguanodontians vs non-diplodocids 206	total	11	44	1				diplodocids vs non-diplodocids 206	total	11	44	1
-	-	-	-	-	-	-		-	-	-	-	-	-	-		-	-	-	-	-	-	-
iguanodontians vs diplodocids 207	model	1	10.467	0.238	3.121	0.003		iguanodontians vs non-diplodocids 207	model	1	10.106	0.23	2.982	0.003		diplodocids vs non-diplodocids 207	model	1	10.197	0.232	3.017	0.004
iguanodontians vs diplodocids 207	residual	10	33.533	0.762				iguanodontians vs non-diplodocids 207	residual	10	33.894	0.77				diplodocids vs non-diplodocids 207	residual	10	33.803	0.768
iguanodontians vs diplodocids 207	total	11	44	1				iguanodontians vs non-diplodocids 207	total	11	44	1				diplodocids vs non-diplodocids 207	total	11	44	1
-	-	-	-	-	-	-		-	-	-	-	-	-	-		-	-	-	-	-	-	-
iguanodontians vs diplodocids 208	model	1	10.432	0.237	3.108	0.005		iguanodontians vs non-diplodocids 208	model	1	9.37	0.213	2.706	0.004		diplodocids vs non-diplodocids 208	model	1	9.958	0.226	2.925	0.005
iguanodontians vs diplodocids 208	residual	10	33.568	0.763				iguanodontians vs non-diplodocids 208	residual	10	34.63	0.787				diplodocids vs non-diplodocids 208	residual	10	34.042	0.774
iguanodontians vs diplodocids 208	total	11	44	1				iguanodontians vs non-diplodocids 208	total	11	44	1				diplodocids vs non-diplodocids 208	total	11	44	1
-	-	-	-	-	-	-		-	-	-	-	-	-	-		-	-	-	-	-	-	-
iguanodontians vs diplodocids 209	model	1	10.755	0.244	3.235	0.003		iguanodontians vs non-diplodocids 209	model	1	10.157	0.231	3.001	0.002		diplodocids vs non-diplodocids 209	model	1	9.906	0.225	2.906	0.003
iguanodontians vs diplodocids 209	residual	10	33.245	0.756				iguanodontians vs non-diplodocids 209	residual	10	33.843	0.769				diplodocids vs non-diplodocids 209	residual	10	34.094	0.775
iguanodontians vs diplodocids 209	total	11	44	1				iguanodontians vs non-diplodocids 209	total	11	44	1				diplodocids vs non-diplodocids 209	total	11	44	1
-	-	-	-	-	-	-		-	-	-	-	-	-	-		-	-	-	-	-	-	-
iguanodontians vs diplodocids 210	model	1	10.639	0.242	3.189	0.005		iguanodontians vs non-diplodocids 210	model	1	10.2	0.232	3.018	0.004		diplodocids vs non-diplodocids 210	model	1	9.807	0.223	2.868	0.002
iguanodontians vs diplodocids 210	residual	10	33.361	0.758				iguanodontians vs non-diplodocids 210	residual	10	33.8	0.768				diplodocids vs non-diplodocids 210	residual	10	34.193	0.777
iguanodontians vs diplodocids 210	total	11	44	1				iguanodontians vs non-diplodocids 210	total	11	44	1				diplodocids vs non-diplodocids 210	total	11	44	1
-	-	-	-	-	-	-		-	-	-	-	-	-	-		-	-	-	-	-	-	-
iguanodontians vs diplodocids 211	model	1	10.585	0.241	3.168	0.004		iguanodontians vs non-diplodocids 211	model	1	10.579	0.24	3.166	0.005		diplodocids vs non-diplodocids 211	model	1	9.845	0.224	2.882	0.003
iguanodontians vs diplodocids 211	residual	10	33.415	0.759				iguanodontians vs non-diplodocids 211	residual	10	33.421	0.76				diplodocids vs non-diplodocids 211	residual	10	34.155	0.776
iguanodontians vs diplodocids 211	total	11	44	1				iguanodontians vs non-diplodocids 211	total	11	44	1				diplodocids vs non-diplodocids 211	total	11	44	1
-	-	-	-	-	-	-		-	-	-	-	-	-	-		-	-	-	-	-	-	-
iguanodontians vs diplodocids 212	model	1	10.2	0.232	3.018	0.002		iguanodontians vs non-diplodocids 212	model	1	8.712	0.198	2.469	0.015		diplodocids vs non-diplodocids 212	model	1	9.986	0.227	2.936	0.001
iguanodontians vs diplodocids 212	residual	10	33.8	0.768				iguanodontians vs non-diplodocids 212	residual	10	35.288	0.802				diplodocids vs non-diplodocids 212	residual	10	34.014	0.773
iguanodontians vs diplodocids 212	total	11	44	1				iguanodontians vs non-diplodocids 212	total	11	44	1				diplodocids vs non-diplodocids 212	total	11	44	1
-	-	-	-	-	-	-		-	-	-	-	-	-	-		-	-	-	-	-	-	-
iguanodontians vs diplodocids 213	model	1	10.776	0.245	3.243	0.001		iguanodontians vs non-diplodocids 213	model	1	10.274	0.234	3.046	0.004		diplodocids vs non-diplodocids 213	model	1	9.958	0.226	2.925	0.005
iguanodontians vs diplodocids 213	residual	10	33.224	0.755				iguanodontians vs non-diplodocids 213	residual	10	33.726	0.766				diplodocids vs non-diplodocids 213	residual	10	34.042	0.774
iguanodontians vs diplodocids 213	total	11	44	1				iguanodontians vs non-diplodocids 213	total	11	44	1				diplodocids vs non-diplodocids 213	total	11	44	1
-	-	-	-	-	-	-		-	-	-	-	-	-	-		-	-	-	-	-	-	-
iguanodontians vs diplodocids 214	model	1	10.217	0.232	3.024	0.005		iguanodontians vs non-diplodocids 214	model	1	10.216	0.232	3.024	0.002		diplodocids vs non-diplodocids 214	model	1	9.906	0.225	2.906	0.005
iguanodontians vs diplodocids 214	residual	10	33.783	0.768				iguanodontians vs non-diplodocids 214	residual	10	33.784	0.768				diplodocids vs non-diplodocids 214	residual	10	34.094	0.775
iguanodontians vs diplodocids 214	total	11	44	1				iguanodontians vs non-diplodocids 214	total	11	44	1				diplodocids vs non-diplodocids 214	total	11	44	1
-	-	-	-	-	-	-		-	-	-	-	-	-	-		-	-	-	-	-	-	-
iguanodontians vs diplodocids 215	model	1	10.052	0.228	2.961	0.003		iguanodontians vs non-diplodocids 215	model	1	10.074	0.229	2.969	0.004		diplodocids vs non-diplodocids 215	model	1	9.807	0.223	2.868	0.002
iguanodontians vs diplodocids 215	residual	10	33.948	0.772				iguanodontians vs non-diplodocids 215	residual	10	33.926	0.771				diplodocids vs non-diplodocids 215	residual	10	34.193	0.777
iguanodontians vs diplodocids 215	total	11	44	1				iguanodontians vs non-diplodocids 215	total	11	44	1				diplodocids vs non-diplodocids 215	total	11	44	1
-	-	-	-	-	-	-		-	-	-	-	-	-	-		-	-	-	-	-	-	-
iguanodontians vs diplodocids 216	model	1	10.657	0.242	3.196	0.002		iguanodontians vs non-diplodocids 216	model	1	9.94	0.226	2.918	0.005		diplodocids vs non-diplodocids 216	model	1	9.986	0.227	2.936	0.002
iguanodontians vs diplodocids 216	residual	10	33.343	0.758				iguanodontians vs non-diplodocids 216	residual	10	34.06	0.774				diplodocids vs non-diplodocids 216	residual	10	34.014	0.773
iguanodontians vs diplodocids 216	total	11	44	1				iguanodontians vs non-diplodocids 216	total	11	44	1				diplodocids vs non-diplodocids 216	total	11	44	1
-	-	-	-	-	-	-		-	-	-	-	-	-	-		-	-	-	-	-	-	-
iguanodontians vs diplodocids 217	model	1	10.414	0.237	3.101	0.002		iguanodontians vs non-diplodocids 217	model	1	10.299	0.234	3.056	0.004		diplodocids vs non-diplodocids 217	model	1	9.986	0.227	2.936	0.002
iguanodontians vs diplodocids 217	residual	10	33.586	0.763				iguanodontians vs non-diplodocids 217	residual	10	33.701	0.766				diplodocids vs non-diplodocids 217	residual	10	34.014	0.773
iguanodontians vs diplodocids 217	total	11	44	1				iguanodontians vs non-diplodocids 217	total	11	44	1				diplodocids vs non-diplodocids 217	total	11	44	1
-	-	-	-	-	-	-		-	-	-	-	-	-	-		-	-	-	-	-	-	-
iguanodontians vs diplodocids 218	model	1	10.75	0.244	3.233	0.004		iguanodontians vs non-diplodocids 218	model	1	10.173	0.231	3.008	0.004		diplodocids vs non-diplodocids 218	model	1	9.906	0.225	2.906	0.003
iguanodontians vs diplodocids 218	residual	10	33.25	0.756				iguanodontians vs non-diplodocids 218	residual	10	33.827	0.769				diplodocids vs non-diplodocids 218	residual	10	34.094	0.775
iguanodontians vs diplodocids 218	total	11	44	1				iguanodontians vs non-diplodocids 218	total	11	44	1				diplodocids vs non-diplodocids 218	total	11	44	1
-	-	-	-	-	-	-		-	-	-	-	-	-	-		-	-	-	-	-	-	-
iguanodontians vs diplodocids 219	model	1	10.803	0.246	3.254	0.003		iguanodontians vs non-diplodocids 219	model	1	10.572	0.24	3.162	0.004		diplodocids vs non-diplodocids 219	model	1	10.197	0.232	3.017	0.002
iguanodontians vs diplodocids 219	residual	10	33.197	0.754				iguanodontians vs non-diplodocids 219	residual	10	33.428	0.76				diplodocids vs non-diplodocids 219	residual	10	33.803	0.768
iguanodontians vs diplodocids 219	total	11	44	1				iguanodontians vs non-diplodocids 219	total	11	44	1				diplodocids vs non-diplodocids 219	total	11	44	1
-	-	-	-	-	-	-		-	-	-	-	-	-	-		-	-	-	-	-	-	-
iguanodontians vs diplodocids 220	model	1	10.551	0.24	3.154	0.002		iguanodontians vs non-diplodocids 220	model	1	10.385	0.236	3.089	0.002		diplodocids vs non-diplodocids 220	model	1	9.986	0.227	2.936	0.003
iguanodontians vs diplodocids 220	residual	10	33.449	0.76				iguanodontians vs non-diplodocids 220	residual	10	33.615	0.764				diplodocids vs non-diplodocids 220	residual	10	34.014	0.773
iguanodontians vs diplodocids 220	total	11	44	1				iguanodontians vs non-diplodocids 220	total	11	44	1				diplodocids vs non-diplodocids 220	total	11	44	1
-	-	-	-	-	-	-		-	-	-	-	-	-	-		-	-	-	-	-	-	-
iguanodontians vs diplodocids 221	model	1	10.674	0.243	3.203	0.002		iguanodontians vs non-diplodocids 221	model	1	10.091	0.229	2.976	0.003		diplodocids vs non-diplodocids 221	model	1	9.845	0.224	2.882	0.004
iguanodontians vs diplodocids 221	residual	10	33.326	0.757				iguanodontians vs non-diplodocids 221	residual	10	33.909	0.771				diplodocids vs non-diplodocids 221	residual	10	34.155	0.776
iguanodontians vs diplodocids 221	total	11	44	1				iguanodontians vs non-diplodocids 221	total	11	44	1				diplodocids vs non-diplodocids 221	total	11	44	1
-	-	-	-	-	-	-		-	-	-	-	-	-	-		-	-	-	-	-	-	-
iguanodontians vs diplodocids 222	model	1	10.641	0.242	3.19	0.002		iguanodontians vs non-diplodocids 222	model	1	10.146	0.231	2.997	0.004		diplodocids vs non-diplodocids 222	model	1	9.958	0.226	2.925	0.005
iguanodontians vs diplodocids 222	residual	10	33.359	0.758				iguanodontians vs non-diplodocids 222	residual	10	33.854	0.769				diplodocids vs non-diplodocids 222	residual	10	34.042	0.774
iguanodontians vs diplodocids 222	total	11	44	1				iguanodontians vs non-diplodocids 222	total	11	44	1				diplodocids vs non-diplodocids 222	total	11	44	1
-	-	-	-	-	-	-		-	-	-	-	-	-	-		-	-	-	-	-	-	-
iguanodontians vs diplodocids 223	model	1	10.593	0.241	3.171	0.003		iguanodontians vs non-diplodocids 223	model	1	10.166	0.231	3.005	0.003		diplodocids vs non-diplodocids 223	model	1	9.958	0.226	2.925	0.006
iguanodontians vs diplodocids 223	residual	10	33.407	0.759				iguanodontians vs non-diplodocids 223	residual	10	33.834	0.769				diplodocids vs non-diplodocids 223	residual	10	34.042	0.774
iguanodontians vs diplodocids 223	total	11	44	1				iguanodontians vs non-diplodocids 223	total	11	44	1				diplodocids vs non-diplodocids 223	total	11	44	1
-	-	-	-	-	-	-		-	-	-	-	-	-	-		-	-	-	-	-	-	-
iguanodontians vs diplodocids 224	model	1	9.88	0.225	2.896	0.004		iguanodontians vs non-diplodocids 224	model	1	7.896	0.179	2.187	0.036		diplodocids vs non-diplodocids 224	model	1	9.846	0.224	2.883	0.002
iguanodontians vs diplodocids 224	residual	10	34.12	0.775				iguanodontians vs non-diplodocids 224	residual	10	36.104	0.821				diplodocids vs non-diplodocids 224	residual	10	34.154	0.776
iguanodontians vs diplodocids 224	total	11	44	1				iguanodontians vs non-diplodocids 224	total	11	44	1				diplodocids vs non-diplodocids 224	total	11	44	1
-	-	-	-	-	-	-		-	-	-	-	-	-	-		-	-	-	-	-	-	-
iguanodontians vs diplodocids 225	model	1	10.639	0.242	3.189	0.002		iguanodontians vs non-diplodocids 225	model	1	10.432	0.237	3.108	0.002		diplodocids vs non-diplodocids 225	model	1	9.958	0.226	2.925	0.006
iguanodontians vs diplodocids 225	residual	10	33.361	0.758				iguanodontians vs non-diplodocids 225	residual	10	33.568	0.763				diplodocids vs non-diplodocids 225	residual	10	34.042	0.774
iguanodontians vs diplodocids 225	total	11	44	1				iguanodontians vs non-diplodocids 225	total	11	44	1				diplodocids vs non-diplodocids 225	total	11	44	1
-	-	-	-	-	-	-		-	-	-	-	-	-	-		-	-	-	-	-	-	-
iguanodontians vs diplodocids 226	model	1	10.475	0.238	3.125	0.006		iguanodontians vs non-diplodocids 226	model	1	10.568	0.24	3.161	0.002		diplodocids vs non-diplodocids 226	model	1	9.986	0.227	2.936	0.005
iguanodontians vs diplodocids 226	residual	10	33.525	0.762				iguanodontians vs non-diplodocids 226	residual	10	33.432	0.76				diplodocids vs non-diplodocids 226	residual	10	34.014	0.773
iguanodontians vs diplodocids 226	total	11	44	1				iguanodontians vs non-diplodocids 226	total	11	44	1				diplodocids vs non-diplodocids 226	total	11	44	1
-	-	-	-	-	-	-		-	-	-	-	-	-	-		-	-	-	-	-	-	-
iguanodontians vs diplodocids 227	model	1	10.802	0.245	3.254	0.002		iguanodontians vs non-diplodocids 227	model	1	10.275	0.234	3.047	0.003		diplodocids vs non-diplodocids 227	model	1	10.197	0.232	3.017	0.003
iguanodontians vs diplodocids 227	residual	10	33.198	0.755				iguanodontians vs non-diplodocids 227	residual	10	33.725	0.766				diplodocids vs non-diplodocids 227	residual	10	33.803	0.768
iguanodontians vs diplodocids 227	total	11	44	1				iguanodontians vs non-diplodocids 227	total	11	44	1				diplodocids vs non-diplodocids 227	total	11	44	1
-	-	-	-	-	-	-		-	-	-	-	-	-	-		-	-	-	-	-	-	-
iguanodontians vs diplodocids 228	model	1	10.628	0.242	3.185	0.004		iguanodontians vs non-diplodocids 228	model	1	10.017	0.228	2.948	0.004		diplodocids vs non-diplodocids 228	model	1	9.845	0.224	2.882	0.002
iguanodontians vs diplodocids 228	residual	10	33.372	0.758				iguanodontians vs non-diplodocids 228	residual	10	33.983	0.772				diplodocids vs non-diplodocids 228	residual	10	34.155	0.776
iguanodontians vs diplodocids 228	total	11	44	1				iguanodontians vs non-diplodocids 228	total	11	44	1				diplodocids vs non-diplodocids 228	total	11	44	1
-	-	-	-	-	-	-		-	-	-	-	-	-	-		-	-	-	-	-	-	-
iguanodontians vs diplodocids 229	model	1	10.378	0.236	3.087	0.001		iguanodontians vs non-diplodocids 229	model	1	10.065	0.229	2.966	0.004		diplodocids vs non-diplodocids 229	model	1	9.807	0.223	2.868	0.004
iguanodontians vs diplodocids 229	residual	10	33.622	0.764				iguanodontians vs non-diplodocids 229	residual	10	33.935	0.771				diplodocids vs non-diplodocids 229	residual	10	34.193	0.777
iguanodontians vs diplodocids 229	total	11	44	1				iguanodontians vs non-diplodocids 229	total	11	44	1				diplodocids vs non-diplodocids 229	total	11	44	1
-	-	-	-	-	-	-		-	-	-	-	-	-	-		-	-	-	-	-	-	-
iguanodontians vs diplodocids 230	model	1	9.999	0.227	2.941	0.003		iguanodontians vs non-diplodocids 230	model	1	8.725	0.198	2.474	0.017		diplodocids vs non-diplodocids 230	model	1	9.958	0.226	2.925	0.009
iguanodontians vs diplodocids 230	residual	10	34.001	0.773				iguanodontians vs non-diplodocids 230	residual	10	35.275	0.802				diplodocids vs non-diplodocids 230	residual	10	34.042	0.774
iguanodontians vs diplodocids 230	total	11	44	1				iguanodontians vs non-diplodocids 230	total	11	44	1				diplodocids vs non-diplodocids 230	total	11	44	1
-	-	-	-	-	-	-		-	-	-	-	-	-	-		-	-	-	-	-	-	-
iguanodontians vs diplodocids 231	model	1	9.285	0.211	2.675	0.01		iguanodontians vs non-diplodocids 231	model	1	8.479	0.193	2.387	0.011		diplodocids vs non-diplodocids 231	model	1	9.906	0.225	2.906	0.003
iguanodontians vs diplodocids 231	residual	10	34.715	0.789				iguanodontians vs non-diplodocids 231	residual	10	35.521	0.807				diplodocids vs non-diplodocids 231	residual	10	34.094	0.775
iguanodontians vs diplodocids 231	total	11	44	1				iguanodontians vs non-diplodocids 231	total	11	44	1				diplodocids vs non-diplodocids 231	total	11	44	1
-	-	-	-	-	-	-		-	-	-	-	-	-	-		-	-	-	-	-	-	-
iguanodontians vs diplodocids 232	model	1	9.928	0.226	2.914	0.004		iguanodontians vs non-diplodocids 232	model	1	9.264	0.211	2.667	0.009		diplodocids vs non-diplodocids 232	model	1	9.986	0.227	2.936	0.007
iguanodontians vs diplodocids 232	residual	10	34.072	0.774				iguanodontians vs non-diplodocids 232	residual	10	34.736	0.789				diplodocids vs non-diplodocids 232	residual	10	34.014	0.773
iguanodontians vs diplodocids 232	total	11	44	1				iguanodontians vs non-diplodocids 232	total	11	44	1				diplodocids vs non-diplodocids 232	total	11	44	1
-	-	-	-	-	-	-		-	-	-	-	-	-	-		-	-	-	-	-	-	-
iguanodontians vs diplodocids 233	model	1	10.214	0.232	3.023	0.006		iguanodontians vs non-diplodocids 233	model	1	8.833	0.201	2.512	0.025		diplodocids vs non-diplodocids 233	model	1	9.807	0.223	2.868	0.002
iguanodontians vs diplodocids 233	residual	10	33.786	0.768				iguanodontians vs non-diplodocids 233	residual	10	35.167	0.799				diplodocids vs non-diplodocids 233	residual	10	34.193	0.777
iguanodontians vs diplodocids 233	total	11	44	1				iguanodontians vs non-diplodocids 233	total	11	44	1				diplodocids vs non-diplodocids 233	total	11	44	1
-	-	-	-	-	-	-		-	-	-	-	-	-	-		-	-	-	-	-	-	-
iguanodontians vs diplodocids 234	model	1	10.399	0.236	3.095	0.003		iguanodontians vs non-diplodocids 234	model	1	9.83	0.223	2.877	0.003		diplodocids vs non-diplodocids 234	model	1	9.845	0.224	2.882	0.002
iguanodontians vs diplodocids 234	residual	10	33.601	0.764				iguanodontians vs non-diplodocids 234	residual	10	34.17	0.777				diplodocids vs non-diplodocids 234	residual	10	34.155	0.776
iguanodontians vs diplodocids 234	total	11	44	1				iguanodontians vs non-diplodocids 234	total	11	44	1				diplodocids vs non-diplodocids 234	total	11	44	1
-	-	-	-	-	-	-		-	-	-	-	-	-	-		-	-	-	-	-	-	-
iguanodontians vs diplodocids 235	model	1	10.836	0.246	3.268	0.003		iguanodontians vs non-diplodocids 235	model	1	10.641	0.242	3.19	0.001		diplodocids vs non-diplodocids 235	model	1	9.986	0.227	2.936	0.001
iguanodontians vs diplodocids 235	residual	10	33.164	0.754				iguanodontians vs non-diplodocids 235	residual	10	33.359	0.758				diplodocids vs non-diplodocids 235	residual	10	34.014	0.773
iguanodontians vs diplodocids 235	total	11	44	1				iguanodontians vs non-diplodocids 235	total	11	44	1				diplodocids vs non-diplodocids 235	total	11	44	1
-	-	-	-	-	-	-		-	-	-	-	-	-	-		-	-	-	-	-	-	-
iguanodontians vs diplodocids 236	model	1	10.068	0.229	2.967	0.002		iguanodontians vs non-diplodocids 236	model	1	9.697	0.22	2.827	0.008		diplodocids vs non-diplodocids 236	model	1	9.986	0.227	2.936	0.004
iguanodontians vs diplodocids 236	residual	10	33.932	0.771				iguanodontians vs non-diplodocids 236	residual	10	34.303	0.78				diplodocids vs non-diplodocids 236	residual	10	34.014	0.773
iguanodontians vs diplodocids 236	total	11	44	1				iguanodontians vs non-diplodocids 236	total	11	44	1				diplodocids vs non-diplodocids 236	total	11	44	1
-	-	-	-	-	-	-		-	-	-	-	-	-	-		-	-	-	-	-	-	-
iguanodontians vs diplodocids 237	model	1	10.728	0.244	3.224	0.004		iguanodontians vs non-diplodocids 237	model	1	10.252	0.233	3.038	0.003		diplodocids vs non-diplodocids 237	model	1	10.197	0.232	3.017	0.004
iguanodontians vs diplodocids 237	residual	10	33.272	0.756				iguanodontians vs non-diplodocids 237	residual	10	33.748	0.767				diplodocids vs non-diplodocids 237	residual	10	33.803	0.768
iguanodontians vs diplodocids 237	total	11	44	1				iguanodontians vs non-diplodocids 237	total	11	44	1				diplodocids vs non-diplodocids 237	total	11	44	1
-	-	-	-	-	-	-		-	-	-	-	-	-	-		-	-	-	-	-	-	-
iguanodontians vs diplodocids 238	model	1	10.581	0.24	3.166	0.003		iguanodontians vs non-diplodocids 238	model	1	10.022	0.228	2.949	0.01		diplodocids vs non-diplodocids 238	model	1	9.906	0.225	2.906	0.004
iguanodontians vs diplodocids 238	residual	10	33.419	0.76				iguanodontians vs non-diplodocids 238	residual	10	33.978	0.772				diplodocids vs non-diplodocids 238	residual	10	34.094	0.775
iguanodontians vs diplodocids 238	total	11	44	1				iguanodontians vs non-diplodocids 238	total	11	44	1				diplodocids vs non-diplodocids 238	total	11	44	1
-	-	-	-	-	-	-		-	-	-	-	-	-	-		-	-	-	-	-	-	-
iguanodontians vs diplodocids 239	model	1	10.83	0.246	3.265	0.001		iguanodontians vs non-diplodocids 239	model	1	10.518	0.239	3.141	0.002		diplodocids vs non-diplodocids 239	model	1	9.986	0.227	2.936	0.004
iguanodontians vs diplodocids 239	residual	10	33.17	0.754				iguanodontians vs non-diplodocids 239	residual	10	33.482	0.761				diplodocids vs non-diplodocids 239	residual	10	34.014	0.773
iguanodontians vs diplodocids 239	total	11	44	1				iguanodontians vs non-diplodocids 239	total	11	44	1				diplodocids vs non-diplodocids 239	total	11	44	1
-	-	-	-	-	-	-		-	-	-	-	-	-	-		-	-	-	-	-	-	-
iguanodontians vs diplodocids 240	model	1	10.733	0.244	3.226	0.003		iguanodontians vs non-diplodocids 240	model	1	10.293	0.234	3.054	0.004		diplodocids vs non-diplodocids 240	model	1	9.986	0.227	2.936	0.001
iguanodontians vs diplodocids 240	residual	10	33.267	0.756				iguanodontians vs non-diplodocids 240	residual	10	33.707	0.766				diplodocids vs non-diplodocids 240	residual	10	34.014	0.773
iguanodontians vs diplodocids 240	total	11	44	1				iguanodontians vs non-diplodocids 240	total	11	44	1				diplodocids vs non-diplodocids 240	total	11	44	1
-	-	-	-	-	-	-		-	-	-	-	-	-	-		-	-	-	-	-	-	-
iguanodontians vs diplodocids 241	model	1	10.459	0.238	3.118	0.002		iguanodontians vs non-diplodocids 241	model	1	8.995	0.204	2.57	0.016		diplodocids vs non-diplodocids 241	model	1	9.906	0.225	2.906	0.004
iguanodontians vs diplodocids 241	residual	10	33.541	0.762				iguanodontians vs non-diplodocids 241	residual	10	35.005	0.796				diplodocids vs non-diplodocids 241	residual	10	34.094	0.775
iguanodontians vs diplodocids 241	total	11	44	1				iguanodontians vs non-diplodocids 241	total	11	44	1				diplodocids vs non-diplodocids 241	total	11	44	1
-	-	-	-	-	-	-		-	-	-	-	-	-	-		-	-	-	-	-	-	-
iguanodontians vs diplodocids 242	model	1	9.446	0.215	2.734	0.009		iguanodontians vs non-diplodocids 242	model	1	8.419	0.191	2.366	0.014		diplodocids vs non-diplodocids 242	model	1	9.906	0.225	2.906	0.001
iguanodontians vs diplodocids 242	residual	10	34.554	0.785				iguanodontians vs non-diplodocids 242	residual	10	35.581	0.809				diplodocids vs non-diplodocids 242	residual	10	34.094	0.775
iguanodontians vs diplodocids 242	total	11	44	1				iguanodontians vs non-diplodocids 242	total	11	44	1				diplodocids vs non-diplodocids 242	total	11	44	1
-	-	-	-	-	-	-		-	-	-	-	-	-	-		-	-	-	-	-	-	-
iguanodontians vs diplodocids 243	model	1	10.459	0.238	3.118	0.003		iguanodontians vs non-diplodocids 243	model	1	10.085	0.229	2.974	0.004		diplodocids vs non-diplodocids 243	model	1	10.197	0.232	3.017	0.003
iguanodontians vs diplodocids 243	residual	10	33.541	0.762				iguanodontians vs non-diplodocids 243	residual	10	33.915	0.771				diplodocids vs non-diplodocids 243	residual	10	33.803	0.768
iguanodontians vs diplodocids 243	total	11	44	1				iguanodontians vs non-diplodocids 243	total	11	44	1				diplodocids vs non-diplodocids 243	total	11	44	1
-	-	-	-	-	-	-		-	-	-	-	-	-	-		-	-	-	-	-	-	-
iguanodontians vs diplodocids 244	model	1	10.42	0.237	3.103	0.003		iguanodontians vs non-diplodocids 244	model	1	10.166	0.231	3.005	0.003		diplodocids vs non-diplodocids 244	model	1	9.846	0.224	2.883	0.002
iguanodontians vs diplodocids 244	residual	10	33.58	0.763				iguanodontians vs non-diplodocids 244	residual	10	33.834	0.769				diplodocids vs non-diplodocids 244	residual	10	34.154	0.776
iguanodontians vs diplodocids 244	total	11	44	1				iguanodontians vs non-diplodocids 244	total	11	44	1				diplodocids vs non-diplodocids 244	total	11	44	1
-	-	-	-	-	-	-		-	-	-	-	-	-	-		-	-	-	-	-	-	-
iguanodontians vs diplodocids 245	model	1	10.653	0.242	3.194	0.002		iguanodontians vs non-diplodocids 245	model	1	10.04	0.228	2.957	0.004		diplodocids vs non-diplodocids 245	model	1	10.197	0.232	3.017	0.004
iguanodontians vs diplodocids 245	residual	10	33.347	0.758				iguanodontians vs non-diplodocids 245	residual	10	33.96	0.772				diplodocids vs non-diplodocids 245	residual	10	33.803	0.768
iguanodontians vs diplodocids 245	total	11	44	1				iguanodontians vs non-diplodocids 245	total	11	44	1				diplodocids vs non-diplodocids 245	total	11	44	1
-	-	-	-	-	-	-		-	-	-	-	-	-	-		-	-	-	-	-	-	-
iguanodontians vs diplodocids 246	model	1	10.038	0.228	2.956	0.007		iguanodontians vs non-diplodocids 246	model	1	8.784	0.2	2.494	0.021		diplodocids vs non-diplodocids 246	model	1	9.807	0.223	2.868	0.005
iguanodontians vs diplodocids 246	residual	10	33.962	0.772				iguanodontians vs non-diplodocids 246	residual	10	35.216	0.8				diplodocids vs non-diplodocids 246	residual	10	34.193	0.777
iguanodontians vs diplodocids 246	total	11	44	1				iguanodontians vs non-diplodocids 246	total	11	44	1				diplodocids vs non-diplodocids 246	total	11	44	1
-	-	-	-	-	-	-		-	-	-	-	-	-	-		-	-	-	-	-	-	-
iguanodontians vs diplodocids 247	model	1	10.438	0.237	3.11	0.004		iguanodontians vs non-diplodocids 247	model	1	9.612	0.218	2.795	0.008		diplodocids vs non-diplodocids 247	model	1	9.986	0.227	2.936	0.002
iguanodontians vs diplodocids 247	residual	10	33.562	0.763				iguanodontians vs non-diplodocids 247	residual	10	34.388	0.782				diplodocids vs non-diplodocids 247	residual	10	34.014	0.773
iguanodontians vs diplodocids 247	total	11	44	1				iguanodontians vs non-diplodocids 247	total	11	44	1				diplodocids vs non-diplodocids 247	total	11	44	1
-	-	-	-	-	-	-		-	-	-	-	-	-	-		-	-	-	-	-	-	-
iguanodontians vs diplodocids 248	model	1	10.685	0.243	3.207	0.002		iguanodontians vs non-diplodocids 248	model	1	10.219	0.232	3.025	0.005		diplodocids vs non-diplodocids 248	model	1	9.846	0.224	2.883	0.005
iguanodontians vs diplodocids 248	residual	10	33.315	0.757				iguanodontians vs non-diplodocids 248	residual	10	33.781	0.768				diplodocids vs non-diplodocids 248	residual	10	34.154	0.776
iguanodontians vs diplodocids 248	total	11	44	1				iguanodontians vs non-diplodocids 248	total	11	44	1				diplodocids vs non-diplodocids 248	total	11	44	1
-	-	-	-	-	-	-		-	-	-	-	-	-	-		-	-	-	-	-	-	-
iguanodontians vs diplodocids 249	model	1	10.602	0.241	3.174	0.003		iguanodontians vs non-diplodocids 249	model	1	10.353	0.235	3.077	0.004		diplodocids vs non-diplodocids 249	model	1	9.958	0.226	2.925	0.005
iguanodontians vs diplodocids 249	residual	10	33.398	0.759				iguanodontians vs non-diplodocids 249	residual	10	33.647	0.765				diplodocids vs non-diplodocids 249	residual	10	34.042	0.774
iguanodontians vs diplodocids 249	total	11	44	1				iguanodontians vs non-diplodocids 249	total	11	44	1				diplodocids vs non-diplodocids 249	total	11	44	1
-	-	-	-	-	-	-		-	-	-	-	-	-	-		-	-	-	-	-	-	-
iguanodontians vs diplodocids 250	model	1	10.721	0.244	3.221	0.003		iguanodontians vs non-diplodocids 250	model	1	10.256	0.233	3.039	0.001		diplodocids vs non-diplodocids 250	model	1	9.986	0.227	2.936	0.004
iguanodontians vs diplodocids 250	residual	10	33.279	0.756				iguanodontians vs non-diplodocids 250	residual	10	33.744	0.767				diplodocids vs non-diplodocids 250	residual	10	34.014	0.773
iguanodontians vs diplodocids 250	total	11	44	1				iguanodontians vs non-diplodocids 250	total	11	44	1				diplodocids vs non-diplodocids 250	total	11	44	1
-	-	-	-	-	-	-		-	-	-	-	-	-	-		-	-	-	-	-	-	-
iguanodontians vs diplodocids 251	model	1	10.467	0.238	3.122	0.004		iguanodontians vs non-diplodocids 251	model	1	10.323	0.235	3.065	0.004		diplodocids vs non-diplodocids 251	model	1	9.807	0.223	2.868	0.002
iguanodontians vs diplodocids 251	residual	10	33.533	0.762				iguanodontians vs non-diplodocids 251	residual	10	33.677	0.765				diplodocids vs non-diplodocids 251	residual	10	34.193	0.777
iguanodontians vs diplodocids 251	total	11	44	1				iguanodontians vs non-diplodocids 251	total	11	44	1				diplodocids vs non-diplodocids 251	total	11	44	1
-	-	-	-	-	-	-		-	-	-	-	-	-	-		-	-	-	-	-	-	-
iguanodontians vs diplodocids 252	model	1	10.329	0.235	3.068	0.006		iguanodontians vs non-diplodocids 252	model	1	9.236	0.21	2.657	0.005		diplodocids vs non-diplodocids 252	model	1	9.807	0.223	2.868	0.004
iguanodontians vs diplodocids 252	residual	10	33.671	0.765				iguanodontians vs non-diplodocids 252	residual	10	34.764	0.79				diplodocids vs non-diplodocids 252	residual	10	34.193	0.777
iguanodontians vs diplodocids 252	total	11	44	1				iguanodontians vs non-diplodocids 252	total	11	44	1				diplodocids vs non-diplodocids 252	total	11	44	1
-	-	-	-	-	-	-		-	-	-	-	-	-	-		-	-	-	-	-	-	-
iguanodontians vs diplodocids 253	model	1	10.813	0.246	3.258	0.003		iguanodontians vs non-diplodocids 253	model	1	10.31	0.234	3.06	0.002		diplodocids vs non-diplodocids 253	model	1	9.958	0.226	2.925	0.003
iguanodontians vs diplodocids 253	residual	10	33.187	0.754				iguanodontians vs non-diplodocids 253	residual	10	33.69	0.766				diplodocids vs non-diplodocids 253	residual	10	34.042	0.774
iguanodontians vs diplodocids 253	total	11	44	1				iguanodontians vs non-diplodocids 253	total	11	44	1				diplodocids vs non-diplodocids 253	total	11	44	1
-	-	-	-	-	-	-		-	-	-	-	-	-	-		-	-	-	-	-	-	-
iguanodontians vs diplodocids 254	model	1	10.856	0.247	3.275	0.004		iguanodontians vs non-diplodocids 254	model	1	10.588	0.241	3.169	0.005		diplodocids vs non-diplodocids 254	model	1	9.986	0.227	2.936	0.002
iguanodontians vs diplodocids 254	residual	10	33.144	0.753				iguanodontians vs non-diplodocids 254	residual	10	33.412	0.759				diplodocids vs non-diplodocids 254	residual	10	34.014	0.773
iguanodontians vs diplodocids 254	total	11	44	1				iguanodontians vs non-diplodocids 254	total	11	44	1				diplodocids vs non-diplodocids 254	total	11	44	1
-	-	-	-	-	-	-		-	-	-	-	-	-	-		-	-	-	-	-	-	-
iguanodontians vs diplodocids 255	model	1	10.571	0.24	3.162	0.004		iguanodontians vs non-diplodocids 255	model	1	10.311	0.234	3.061	0.002		diplodocids vs non-diplodocids 255	model	1	9.845	0.224	2.882	0.002
iguanodontians vs diplodocids 255	residual	10	33.429	0.76				iguanodontians vs non-diplodocids 255	residual	10	33.689	0.766				diplodocids vs non-diplodocids 255	residual	10	34.155	0.776
iguanodontians vs diplodocids 255	total	11	44	1				iguanodontians vs non-diplodocids 255	total	11	44	1				diplodocids vs non-diplodocids 255	total	11	44	1
-	-	-	-	-	-	-		-	-	-	-	-	-	-		-	-	-	-	-	-	-
iguanodontians vs diplodocids 256	model	1	10.633	0.242	3.187	0.002		iguanodontians vs non-diplodocids 256	model	1	9.815	0.223	2.871	0.007		diplodocids vs non-diplodocids 256	model	1	9.807	0.223	2.868	0.004
iguanodontians vs diplodocids 256	residual	10	33.367	0.758				iguanodontians vs non-diplodocids 256	residual	10	34.185	0.777				diplodocids vs non-diplodocids 256	residual	10	34.193	0.777
iguanodontians vs diplodocids 256	total	11	44	1				iguanodontians vs non-diplodocids 256	total	11	44	1				diplodocids vs non-diplodocids 256	total	11	44	1
-	-	-	-	-	-	-		-	-	-	-	-	-	-		-	-	-	-	-	-	-
iguanodontians vs diplodocids 257	model	1	10.552	0.24	3.155	0.003		iguanodontians vs non-diplodocids 257	model	1	10.452	0.238	3.116	0.003		diplodocids vs non-diplodocids 257	model	1	9.807	0.223	2.868	0.006
iguanodontians vs diplodocids 257	residual	10	33.448	0.76				iguanodontians vs non-diplodocids 257	residual	10	33.548	0.762				diplodocids vs non-diplodocids 257	residual	10	34.193	0.777
iguanodontians vs diplodocids 257	total	11	44	1				iguanodontians vs non-diplodocids 257	total	11	44	1				diplodocids vs non-diplodocids 257	total	11	44	1
-	-	-	-	-	-	-		-	-	-	-	-	-	-		-	-	-	-	-	-	-
iguanodontians vs diplodocids 258	model	1	10.72	0.244	3.221	0.002		iguanodontians vs non-diplodocids 258	model	1	10.602	0.241	3.175	0.001		diplodocids vs non-diplodocids 258	model	1	9.986	0.227	2.936	0.003
iguanodontians vs diplodocids 258	residual	10	33.28	0.756				iguanodontians vs non-diplodocids 258	residual	10	33.398	0.759				diplodocids vs non-diplodocids 258	residual	10	34.014	0.773
iguanodontians vs diplodocids 258	total	11	44	1				iguanodontians vs non-diplodocids 258	total	11	44	1				diplodocids vs non-diplodocids 258	total	11	44	1
-	-	-	-	-	-	-		-	-	-	-	-	-	-		-	-	-	-	-	-	-
iguanodontians vs diplodocids 259	model	1	10.804	0.246	3.255	0.003		iguanodontians vs non-diplodocids 259	model	1	10.025	0.228	2.951	0.005		diplodocids vs non-diplodocids 259	model	1	9.906	0.225	2.906	0.006
iguanodontians vs diplodocids 259	residual	10	33.196	0.754				iguanodontians vs non-diplodocids 259	residual	10	33.975	0.772				diplodocids vs non-diplodocids 259	residual	10	34.094	0.775
iguanodontians vs diplodocids 259	total	11	44	1				iguanodontians vs non-diplodocids 259	total	11	44	1				diplodocids vs non-diplodocids 259	total	11	44	1
-	-	-	-	-	-	-		-	-	-	-	-	-	-		-	-	-	-	-	-	-
iguanodontians vs diplodocids 260	model	1	10.287	0.234	3.051	0.002		iguanodontians vs non-diplodocids 260	model	1	10.069	0.229	2.967	0.009		diplodocids vs non-diplodocids 260	model	1	9.906	0.225	2.906	0.002
iguanodontians vs diplodocids 260	residual	10	33.713	0.766				iguanodontians vs non-diplodocids 260	residual	10	33.931	0.771				diplodocids vs non-diplodocids 260	residual	10	34.094	0.775
iguanodontians vs diplodocids 260	total	11	44	1				iguanodontians vs non-diplodocids 260	total	11	44	1				diplodocids vs non-diplodocids 260	total	11	44	1
-	-	-	-	-	-	-		-	-	-	-	-	-	-		-	-	-	-	-	-	-
iguanodontians vs diplodocids 261	model	1	10.697	0.243	3.212	0.003		iguanodontians vs non-diplodocids 261	model	1	10.114	0.23	2.985	0.001		diplodocids vs non-diplodocids 261	model	1	9.845	0.224	2.882	0.003
iguanodontians vs diplodocids 261	residual	10	33.303	0.757				iguanodontians vs non-diplodocids 261	residual	10	33.886	0.77				diplodocids vs non-diplodocids 261	residual	10	34.155	0.776
iguanodontians vs diplodocids 261	total	11	44	1				iguanodontians vs non-diplodocids 261	total	11	44	1				diplodocids vs non-diplodocids 261	total	11	44	1
-	-	-	-	-	-	-		-	-	-	-	-	-	-		-	-	-	-	-	-	-
iguanodontians vs diplodocids 262	model	1	10.117	0.23	2.986	0.001		iguanodontians vs non-diplodocids 262	model	1	9.318	0.212	2.687	0.004		diplodocids vs non-diplodocids 262	model	1	9.845	0.224	2.882	0.005
iguanodontians vs diplodocids 262	residual	10	33.883	0.77				iguanodontians vs non-diplodocids 262	residual	10	34.682	0.788				diplodocids vs non-diplodocids 262	residual	10	34.155	0.776
iguanodontians vs diplodocids 262	total	11	44	1				iguanodontians vs non-diplodocids 262	total	11	44	1				diplodocids vs non-diplodocids 262	total	11	44	1
-	-	-	-	-	-	-		-	-	-	-	-	-	-		-	-	-	-	-	-	-
iguanodontians vs diplodocids 263	model	1	10.697	0.243	3.212	0.001		iguanodontians vs non-diplodocids 263	model	1	10.31	0.234	3.06	0.007		diplodocids vs non-diplodocids 263	model	1	9.906	0.225	2.906	0.003
iguanodontians vs diplodocids 263	residual	10	33.303	0.757				iguanodontians vs non-diplodocids 263	residual	10	33.69	0.766				diplodocids vs non-diplodocids 263	residual	10	34.094	0.775
iguanodontians vs diplodocids 263	total	11	44	1				iguanodontians vs non-diplodocids 263	total	11	44	1				diplodocids vs non-diplodocids 263	total	11	44	1
-	-	-	-	-	-	-		-	-	-	-	-	-	-		-	-	-	-	-	-	-
iguanodontians vs diplodocids 264	model	1	10.675	0.243	3.203	0.003		iguanodontians vs non-diplodocids 264	model	1	10.064	0.229	2.966	0.003		diplodocids vs non-diplodocids 264	model	1	9.807	0.223	2.868	0.002
iguanodontians vs diplodocids 264	residual	10	33.325	0.757				iguanodontians vs non-diplodocids 264	residual	10	33.936	0.771				diplodocids vs non-diplodocids 264	residual	10	34.193	0.777
iguanodontians vs diplodocids 264	total	11	44	1				iguanodontians vs non-diplodocids 264	total	11	44	1				diplodocids vs non-diplodocids 264	total	11	44	1
-	-	-	-	-	-	-		-	-	-	-	-	-	-		-	-	-	-	-	-	-
iguanodontians vs diplodocids 265	model	1	10.374	0.236	3.085	0.002		iguanodontians vs non-diplodocids 265	model	1	8.593	0.195	2.427	0.019		diplodocids vs non-diplodocids 265	model	1	10.197	0.232	3.017	0.006
iguanodontians vs diplodocids 265	residual	10	33.626	0.764				iguanodontians vs non-diplodocids 265	residual	10	35.407	0.805				diplodocids vs non-diplodocids 265	residual	10	33.803	0.768
iguanodontians vs diplodocids 265	total	11	44	1				iguanodontians vs non-diplodocids 265	total	11	44	1				diplodocids vs non-diplodocids 265	total	11	44	1
-	-	-	-	-	-	-		-	-	-	-	-	-	-		-	-	-	-	-	-	-
iguanodontians vs diplodocids 266	model	1	10.579	0.24	3.166	0.003		iguanodontians vs non-diplodocids 266	model	1	10.255	0.233	3.039	0.004		diplodocids vs non-diplodocids 266	model	1	10.197	0.232	3.017	0.004
iguanodontians vs diplodocids 266	residual	10	33.421	0.76				iguanodontians vs non-diplodocids 266	residual	10	33.745	0.767				diplodocids vs non-diplodocids 266	residual	10	33.803	0.768
iguanodontians vs diplodocids 266	total	11	44	1				iguanodontians vs non-diplodocids 266	total	11	44	1				diplodocids vs non-diplodocids 266	total	11	44	1
-	-	-	-	-	-	-		-	-	-	-	-	-	-		-	-	-	-	-	-	-
iguanodontians vs diplodocids 267	model	1	10.712	0.243	3.218	0.001		iguanodontians vs non-diplodocids 267	model	1	10.266	0.233	3.043	0.004		diplodocids vs non-diplodocids 267	model	1	9.807	0.223	2.868	0.003
iguanodontians vs diplodocids 267	residual	10	33.288	0.757				iguanodontians vs non-diplodocids 267	residual	10	33.734	0.767				diplodocids vs non-diplodocids 267	residual	10	34.193	0.777
iguanodontians vs diplodocids 267	total	11	44	1				iguanodontians vs non-diplodocids 267	total	11	44	1				diplodocids vs non-diplodocids 267	total	11	44	1
-	-	-	-	-	-	-		-	-	-	-	-	-	-		-	-	-	-	-	-	-
iguanodontians vs diplodocids 268	model	1	10.381	0.236	3.088	0.003		iguanodontians vs non-diplodocids 268	model	1	10.385	0.236	3.089	0.005		diplodocids vs non-diplodocids 268	model	1	9.986	0.227	2.936	0.002
iguanodontians vs diplodocids 268	residual	10	33.619	0.764				iguanodontians vs non-diplodocids 268	residual	10	33.615	0.764				diplodocids vs non-diplodocids 268	residual	10	34.014	0.773
iguanodontians vs diplodocids 268	total	11	44	1				iguanodontians vs non-diplodocids 268	total	11	44	1				diplodocids vs non-diplodocids 268	total	11	44	1
-	-	-	-	-	-	-		-	-	-	-	-	-	-		-	-	-	-	-	-	-
iguanodontians vs diplodocids 269	model	1	10.03	0.228	2.953	0.003		iguanodontians vs non-diplodocids 269	model	1	8.187	0.186	2.286	0.028		diplodocids vs non-diplodocids 269	model	1	9.807	0.223	2.868	0.001
iguanodontians vs diplodocids 269	residual	10	33.97	0.772				iguanodontians vs non-diplodocids 269	residual	10	35.813	0.814				diplodocids vs non-diplodocids 269	residual	10	34.193	0.777
iguanodontians vs diplodocids 269	total	11	44	1				iguanodontians vs non-diplodocids 269	total	11	44	1				diplodocids vs non-diplodocids 269	total	11	44	1
-	-	-	-	-	-	-		-	-	-	-	-	-	-		-	-	-	-	-	-	-
iguanodontians vs diplodocids 270	model	1	10.747	0.244	3.232	0.005		iguanodontians vs non-diplodocids 270	model	1	10.652	0.242	3.194	0.002		diplodocids vs non-diplodocids 270	model	1	10.197	0.232	3.017	0.001
iguanodontians vs diplodocids 270	residual	10	33.253	0.756				iguanodontians vs non-diplodocids 270	residual	10	33.348	0.758				diplodocids vs non-diplodocids 270	residual	10	33.803	0.768
iguanodontians vs diplodocids 270	total	11	44	1				iguanodontians vs non-diplodocids 270	total	11	44	1				diplodocids vs non-diplodocids 270	total	11	44	1
-	-	-	-	-	-	-		-	-	-	-	-	-	-		-	-	-	-	-	-	-
iguanodontians vs diplodocids 271	model	1	10.42	0.237	3.103	0.003		iguanodontians vs non-diplodocids 271	model	1	9.392	0.213	2.714	0.012		diplodocids vs non-diplodocids 271	model	1	9.958	0.226	2.925	0.003
iguanodontians vs diplodocids 271	residual	10	33.58	0.763				iguanodontians vs non-diplodocids 271	residual	10	34.608	0.787				diplodocids vs non-diplodocids 271	residual	10	34.042	0.774
iguanodontians vs diplodocids 271	total	11	44	1				iguanodontians vs non-diplodocids 271	total	11	44	1				diplodocids vs non-diplodocids 271	total	11	44	1
-	-	-	-	-	-	-		-	-	-	-	-	-	-		-	-	-	-	-	-	-
iguanodontians vs diplodocids 272	model	1	9.862	0.224	2.889	0.002		iguanodontians vs non-diplodocids 272	model	1	7.694	0.175	2.119	0.042		diplodocids vs non-diplodocids 272	model	1	9.906	0.225	2.906	0.001
iguanodontians vs diplodocids 272	residual	10	34.138	0.776				iguanodontians vs non-diplodocids 272	residual	10	36.306	0.825				diplodocids vs non-diplodocids 272	residual	10	34.094	0.775
iguanodontians vs diplodocids 272	total	11	44	1				iguanodontians vs non-diplodocids 272	total	11	44	1				diplodocids vs non-diplodocids 272	total	11	44	1
-	-	-	-	-	-	-		-	-	-	-	-	-	-		-	-	-	-	-	-	-
iguanodontians vs diplodocids 273	model	1	10.6	0.241	3.174	0.004		iguanodontians vs non-diplodocids 273	model	1	10.378	0.236	3.087	0.006		diplodocids vs non-diplodocids 273	model	1	9.986	0.227	2.936	0.004
iguanodontians vs diplodocids 273	residual	10	33.4	0.759				iguanodontians vs non-diplodocids 273	residual	10	33.622	0.764				diplodocids vs non-diplodocids 273	residual	10	34.014	0.773
iguanodontians vs diplodocids 273	total	11	44	1				iguanodontians vs non-diplodocids 273	total	11	44	1				diplodocids vs non-diplodocids 273	total	11	44	1
-	-	-	-	-	-	-		-	-	-	-	-	-	-		-	-	-	-	-	-	-
iguanodontians vs diplodocids 274	model	1	9.14	0.208	2.622	0.009		iguanodontians vs non-diplodocids 274	model	1	5.917	0.134	1.554	0.131		diplodocids vs non-diplodocids 274	model	1	10.197	0.232	3.017	0.002
iguanodontians vs diplodocids 274	residual	10	34.86	0.792				iguanodontians vs non-diplodocids 274	residual	10	38.083	0.866				diplodocids vs non-diplodocids 274	residual	10	33.803	0.768
iguanodontians vs diplodocids 274	total	11	44	1				iguanodontians vs non-diplodocids 274	total	11	44	1				diplodocids vs non-diplodocids 274	total	11	44	1
-	-	-	-	-	-	-		-	-	-	-	-	-	-		-	-	-	-	-	-	-
iguanodontians vs diplodocids 275	model	1	10.372	0.236	3.084	0.001		iguanodontians vs non-diplodocids 275	model	1	9.351	0.213	2.699	0.007		diplodocids vs non-diplodocids 275	model	1	9.906	0.225	2.906	0.002
iguanodontians vs diplodocids 275	residual	10	33.628	0.764				iguanodontians vs non-diplodocids 275	residual	10	34.649	0.787				diplodocids vs non-diplodocids 275	residual	10	34.094	0.775
iguanodontians vs diplodocids 275	total	11	44	1				iguanodontians vs non-diplodocids 275	total	11	44	1				diplodocids vs non-diplodocids 275	total	11	44	1
-	-	-	-	-	-	-		-	-	-	-	-	-	-		-	-	-	-	-	-	-
iguanodontians vs diplodocids 276	model	1	10.74	0.244	3.229	0.001		iguanodontians vs non-diplodocids 276	model	1	10.472	0.238	3.123	0.002		diplodocids vs non-diplodocids 276	model	1	9.807	0.223	2.868	0.001
iguanodontians vs diplodocids 276	residual	10	33.26	0.756				iguanodontians vs non-diplodocids 276	residual	10	33.528	0.762				diplodocids vs non-diplodocids 276	residual	10	34.193	0.777
iguanodontians vs diplodocids 276	total	11	44	1				iguanodontians vs non-diplodocids 276	total	11	44	1				diplodocids vs non-diplodocids 276	total	11	44	1
-	-	-	-	-	-	-		-	-	-	-	-	-	-		-	-	-	-	-	-	-
iguanodontians vs diplodocids 277	model	1	10.543	0.24	3.151	0.001		iguanodontians vs non-diplodocids 277	model	1	10.067	0.229	2.967	0.004		diplodocids vs non-diplodocids 277	model	1	9.906	0.225	2.906	0.007
iguanodontians vs diplodocids 277	residual	10	33.457	0.76				iguanodontians vs non-diplodocids 277	residual	10	33.933	0.771				diplodocids vs non-diplodocids 277	residual	10	34.094	0.775
iguanodontians vs diplodocids 277	total	11	44	1				iguanodontians vs non-diplodocids 277	total	11	44	1				diplodocids vs non-diplodocids 277	total	11	44	1
-	-	-	-	-	-	-		-	-	-	-	-	-	-		-	-	-	-	-	-	-
iguanodontians vs diplodocids 278	model	1	10.624	0.241	3.183	0.003		iguanodontians vs non-diplodocids 278	model	1	10.307	0.234	3.059	0.001		diplodocids vs non-diplodocids 278	model	1	9.958	0.226	2.925	0.007
iguanodontians vs diplodocids 278	residual	10	33.376	0.759				iguanodontians vs non-diplodocids 278	residual	10	33.693	0.766				diplodocids vs non-diplodocids 278	residual	10	34.042	0.774
iguanodontians vs diplodocids 278	total	11	44	1				iguanodontians vs non-diplodocids 278	total	11	44	1				diplodocids vs non-diplodocids 278	total	11	44	1
-	-	-	-	-	-	-		-	-	-	-	-	-	-		-	-	-	-	-	-	-
iguanodontians vs diplodocids 279	model	1	10.619	0.241	3.181	0.001		iguanodontians vs non-diplodocids 279	model	1	9.84	0.224	2.881	0.005		diplodocids vs non-diplodocids 279	model	1	9.845	0.224	2.882	0.001
iguanodontians vs diplodocids 279	residual	10	33.381	0.759				iguanodontians vs non-diplodocids 279	residual	10	34.16	0.776				diplodocids vs non-diplodocids 279	residual	10	34.155	0.776
iguanodontians vs diplodocids 279	total	11	44	1				iguanodontians vs non-diplodocids 279	total	11	44	1				diplodocids vs non-diplodocids 279	total	11	44	1
-	-	-	-	-	-	-		-	-	-	-	-	-	-		-	-	-	-	-	-	-
iguanodontians vs diplodocids 280	model	1	10.607	0.241	3.177	0.002		iguanodontians vs non-diplodocids 280	model	1	9.838	0.224	2.88	0.004		diplodocids vs non-diplodocids 280	model	1	9.845	0.224	2.882	0.003
iguanodontians vs diplodocids 280	residual	10	33.393	0.759				iguanodontians vs non-diplodocids 280	residual	10	34.162	0.776				diplodocids vs non-diplodocids 280	residual	10	34.155	0.776
iguanodontians vs diplodocids 280	total	11	44	1				iguanodontians vs non-diplodocids 280	total	11	44	1				diplodocids vs non-diplodocids 280	total	11	44	1
-	-	-	-	-	-	-		-	-	-	-	-	-	-		-	-	-	-	-	-	-
iguanodontians vs diplodocids 281	model	1	10.747	0.244	3.232	0.004		iguanodontians vs non-diplodocids 281	model	1	10.544	0.24	3.152	0.003		diplodocids vs non-diplodocids 281	model	1	9.845	0.224	2.882	0.003
iguanodontians vs diplodocids 281	residual	10	33.253	0.756				iguanodontians vs non-diplodocids 281	residual	10	33.456	0.76				diplodocids vs non-diplodocids 281	residual	10	34.155	0.776
iguanodontians vs diplodocids 281	total	11	44	1				iguanodontians vs non-diplodocids 281	total	11	44	1				diplodocids vs non-diplodocids 281	total	11	44	1
-	-	-	-	-	-	-		-	-	-	-	-	-	-		-	-	-	-	-	-	-
iguanodontians vs diplodocids 282	model	1	10.247	0.233	3.036	0.002		iguanodontians vs non-diplodocids 282	model	1	10.075	0.229	2.97	0.005		diplodocids vs non-diplodocids 282	model	1	9.845	0.224	2.882	0.001
iguanodontians vs diplodocids 282	residual	10	33.753	0.767				iguanodontians vs non-diplodocids 282	residual	10	33.925	0.771				diplodocids vs non-diplodocids 282	residual	10	34.155	0.776
iguanodontians vs diplodocids 282	total	11	44	1				iguanodontians vs non-diplodocids 282	total	11	44	1				diplodocids vs non-diplodocids 282	total	11	44	1
-	-	-	-	-	-	-		-	-	-	-	-	-	-		-	-	-	-	-	-	-
iguanodontians vs diplodocids 283	model	1	10.804	0.246	3.255	0.004		iguanodontians vs non-diplodocids 283	model	1	10.6	0.241	3.174	0.008		diplodocids vs non-diplodocids 283	model	1	9.986	0.227	2.936	0.003
iguanodontians vs diplodocids 283	residual	10	33.196	0.754				iguanodontians vs non-diplodocids 283	residual	10	33.4	0.759				diplodocids vs non-diplodocids 283	residual	10	34.014	0.773
iguanodontians vs diplodocids 283	total	11	44	1				iguanodontians vs non-diplodocids 283	total	11	44	1				diplodocids vs non-diplodocids 283	total	11	44	1
-	-	-	-	-	-	-		-	-	-	-	-	-	-		-	-	-	-	-	-	-
iguanodontians vs diplodocids 284	model	1	10.678	0.243	3.204	0.001		iguanodontians vs non-diplodocids 284	model	1	10.541	0.24	3.15	0.001		diplodocids vs non-diplodocids 284	model	1	9.846	0.224	2.883	0.001
iguanodontians vs diplodocids 284	residual	10	33.322	0.757				iguanodontians vs non-diplodocids 284	residual	10	33.459	0.76				diplodocids vs non-diplodocids 284	residual	10	34.154	0.776
iguanodontians vs diplodocids 284	total	11	44	1				iguanodontians vs non-diplodocids 284	total	11	44	1				diplodocids vs non-diplodocids 284	total	11	44	1
-	-	-	-	-	-	-		-	-	-	-	-	-	-		-	-	-	-	-	-	-
iguanodontians vs diplodocids 285	model	1	10.62	0.241	3.181	0.004		iguanodontians vs non-diplodocids 285	model	1	10.097	0.229	2.978	0.002		diplodocids vs non-diplodocids 285	model	1	10.197	0.232	3.017	0.005
iguanodontians vs diplodocids 285	residual	10	33.38	0.759				iguanodontians vs non-diplodocids 285	residual	10	33.903	0.771				diplodocids vs non-diplodocids 285	residual	10	33.803	0.768
iguanodontians vs diplodocids 285	total	11	44	1				iguanodontians vs non-diplodocids 285	total	11	44	1				diplodocids vs non-diplodocids 285	total	11	44	1
-	-	-	-	-	-	-		-	-	-	-	-	-	-		-	-	-	-	-	-	-
iguanodontians vs diplodocids 286	model	1	10.271	0.233	3.045	0.004		iguanodontians vs non-diplodocids 286	model	1	9.769	0.222	2.854	0.006		diplodocids vs non-diplodocids 286	model	1	9.846	0.224	2.883	0.004
iguanodontians vs diplodocids 286	residual	10	33.729	0.767				iguanodontians vs non-diplodocids 286	residual	10	34.231	0.778				diplodocids vs non-diplodocids 286	residual	10	34.154	0.776
iguanodontians vs diplodocids 286	total	11	44	1				iguanodontians vs non-diplodocids 286	total	11	44	1				diplodocids vs non-diplodocids 286	total	11	44	1
-	-	-	-	-	-	-		-	-	-	-	-	-	-		-	-	-	-	-	-	-
iguanodontians vs diplodocids 287	model	1	10.653	0.242	3.195	0.004		iguanodontians vs non-diplodocids 287	model	1	9.985	0.227	2.935	0.007		diplodocids vs non-diplodocids 287	model	1	9.807	0.223	2.868	0.002
iguanodontians vs diplodocids 287	residual	10	33.347	0.758				iguanodontians vs non-diplodocids 287	residual	10	34.015	0.773				diplodocids vs non-diplodocids 287	residual	10	34.193	0.777
iguanodontians vs diplodocids 287	total	11	44	1				iguanodontians vs non-diplodocids 287	total	11	44	1				diplodocids vs non-diplodocids 287	total	11	44	1
-	-	-	-	-	-	-		-	-	-	-	-	-	-		-	-	-	-	-	-	-
iguanodontians vs diplodocids 288	model	1	10.701	0.243	3.213	0.005		iguanodontians vs non-diplodocids 288	model	1	10.484	0.238	3.128	0.002		diplodocids vs non-diplodocids 288	model	1	9.807	0.223	2.868	0.004
iguanodontians vs diplodocids 288	residual	10	33.299	0.757				iguanodontians vs non-diplodocids 288	residual	10	33.516	0.762				diplodocids vs non-diplodocids 288	residual	10	34.193	0.777
iguanodontians vs diplodocids 288	total	11	44	1				iguanodontians vs non-diplodocids 288	total	11	44	1				diplodocids vs non-diplodocids 288	total	11	44	1
-	-	-	-	-	-	-		-	-	-	-	-	-	-		-	-	-	-	-	-	-
iguanodontians vs diplodocids 289	model	1	10.612	0.241	3.178	0.003		iguanodontians vs non-diplodocids 289	model	1	10.16	0.231	3.002	0.003		diplodocids vs non-diplodocids 289	model	1	10.197	0.232	3.017	0.003
iguanodontians vs diplodocids 289	residual	10	33.388	0.759				iguanodontians vs non-diplodocids 289	residual	10	33.84	0.769				diplodocids vs non-diplodocids 289	residual	10	33.803	0.768
iguanodontians vs diplodocids 289	total	11	44	1				iguanodontians vs non-diplodocids 289	total	11	44	1				diplodocids vs non-diplodocids 289	total	11	44	1
-	-	-	-	-	-	-		-	-	-	-	-	-	-		-	-	-	-	-	-	-
iguanodontians vs diplodocids 290	model	1	9.219	0.21	2.651	0.007		iguanodontians vs non-diplodocids 290	model	1	8.356	0.19	2.344	0.019		diplodocids vs non-diplodocids 290	model	1	9.986	0.227	2.936	0.001
iguanodontians vs diplodocids 290	residual	10	34.781	0.79				iguanodontians vs non-diplodocids 290	residual	10	35.644	0.81				diplodocids vs non-diplodocids 290	residual	10	34.014	0.773
iguanodontians vs diplodocids 290	total	11	44	1				iguanodontians vs non-diplodocids 290	total	11	44	1				diplodocids vs non-diplodocids 290	total	11	44	1
-	-	-	-	-	-	-		-	-	-	-	-	-	-		-	-	-	-	-	-	-
iguanodontians vs diplodocids 291	model	1	10.302	0.234	3.057	0.003		iguanodontians vs non-diplodocids 291	model	1	9.45	0.215	2.735	0.013		diplodocids vs non-diplodocids 291	model	1	9.807	0.223	2.868	0.002
iguanodontians vs diplodocids 291	residual	10	33.698	0.766				iguanodontians vs non-diplodocids 291	residual	10	34.55	0.785				diplodocids vs non-diplodocids 291	residual	10	34.193	0.777
iguanodontians vs diplodocids 291	total	11	44	1				iguanodontians vs non-diplodocids 291	total	11	44	1				diplodocids vs non-diplodocids 291	total	11	44	1
-	-	-	-	-	-	-		-	-	-	-	-	-	-		-	-	-	-	-	-	-
iguanodontians vs diplodocids 292	model	1	10.34	0.235	3.072	0.005		iguanodontians vs non-diplodocids 292	model	1	10.19	0.232	3.014	0.002		diplodocids vs non-diplodocids 292	model	1	9.958	0.226	2.925	0.007
iguanodontians vs diplodocids 292	residual	10	33.66	0.765				iguanodontians vs non-diplodocids 292	residual	10	33.81	0.768				diplodocids vs non-diplodocids 292	residual	10	34.042	0.774
iguanodontians vs diplodocids 292	total	11	44	1				iguanodontians vs non-diplodocids 292	total	11	44	1				diplodocids vs non-diplodocids 292	total	11	44	1
-	-	-	-	-	-	-		-	-	-	-	-	-	-		-	-	-	-	-	-	-
iguanodontians vs diplodocids 293	model	1	10.849	0.247	3.272	0.002		iguanodontians vs non-diplodocids 293	model	1	10.531	0.239	3.147	0.001		diplodocids vs non-diplodocids 293	model	1	10.197	0.232	3.017	0.004
iguanodontians vs diplodocids 293	residual	10	33.151	0.753				iguanodontians vs non-diplodocids 293	residual	10	33.469	0.761				diplodocids vs non-diplodocids 293	residual	10	33.803	0.768
[truncated: 2,830 more rows]

## Sheet: STable11
Supplementary Table 11: Results of NPMANOVA of pairwise comparisons between North American iguanodontians and sauropods from the Late Jurassic and Early Cretaceous showing degrees of freedom, test-statistic and p-value for each iteration.
[truncated: 4,001 more rows]

[truncated: 6 more sheets: STable12, STable13, STable14, STable15, STable16, STable17]
